# Supplementary material for: Propane-1,3-diaminium pyridine-2,5-di­carboxyl­ate dimethyl sulfoxide mono­solvate
Source: Acta Crystallogr Sect E Struct Rep Online. 2011 Feb 12;67(Pt 3):o610. doi: 10.1107/S1600536811004545 (PMC3051960; doi:10.1107/S1600536811004545)
Supplement: Supplementary file 1 [file e-67-0o610-sup1.cif]

##############################################################################
###                                                                        ###
###        Electronic paper (Acta Crystallographica Section E)             ###
###                                                                        ###
##############################################################################
#                                                                            #
# This CIF contains the data in a paper accepted for publication in Acta     #
# Crystallographica Section E. It conforms to the requirements of Notes      #
# for Authors for Section E, and has been peer reviewed under the auspices   #
# of the IUCr Commission on Journals.                                        #
#                                                                            #
# Full details of the Crystallographic Information File format               #
# are given in the paper "The Crystallographic Information File (CIF):       #
# a New Standard Archive File for Crystallography" by S. R. Hall, F. H.      #
# Allen and I. D. Brown [Acta Cryst. (1991), A47, 655-685].                  #
#                                                                            #
# The current version of the core CIF dictionary is obtainable from          #
# ftp://ftp.iucr.org/pub/cif_core.dic. The current version number is 2.4.    #
#                                                                            #
# Software is freely available for graphical display of the structure(s) in  #
# this CIF.  For information consult the CIF home page http://www.iucr.org/  #
# cif/home.html                                                              #
#                                                                            #
# This file may be used for bona fide research purposes within the           #
# scientific community so long as proper attribution is given to the journal # 
# article from which it was obtained.                                        #
#                                                                            #
##############################################################################
                                             
data_I
_audit_creation_method     SHELXL-97
_chemical_name_systematic
;
Propane-1,3-diaminium pyridine-2,5-dicarboxylate dimethyl sulfoxide monosolvate
;
_chemical_name_common     ?
_chemical_formula_moiety     'C3 H12 N2 2+, C7 H3 N O4 2-, C2 H6 O S'
_chemical_formula_sum     'C12 H21 N3 O5 S'
_chemical_formula_iupac     'C3 H12 N2 2+, C7 H3 N O4 2-, C2 H6 O S'
_chemical_formula_weight     319.39
_chemical_melting_point     ?
_symmetry_cell_setting     monoclinic
_symmetry_space_group_name_H-M     'P 21/n'
_symmetry_space_group_name_Hall     '-P 2yn'
loop_
    _symmetry_equiv_pos_as_xyz
    'x, y, z'
    '-x+1/2, y+1/2, -z+1/2'
    '-x, -y, -z'
    'x-1/2, -y-1/2, z-1/2'
_cell_length_a     11.984(2)
_cell_length_b     10.346(2)
_cell_length_c     12.942(3)
_cell_angle_alpha     90.00
_cell_angle_beta     111.63(3)
_cell_angle_gamma     90.00
_cell_volume     1491.6(6)
_cell_formula_units_Z     4
_cell_measurement_reflns_used     4010
_cell_measurement_theta_min     2.60
_cell_measurement_theta_max     29.18
_cell_measurement_temperature     120(2)
_exptl_crystal_description     block
_exptl_crystal_colour     colorless
_exptl_crystal_size_max     0.4
_exptl_crystal_size_mid     0.3
_exptl_crystal_size_min     0.3
_exptl_crystal_density_diffrn     1.422
_exptl_crystal_density_meas     ?
_exptl_crystal_density_method     'not measured'
_exptl_crystal_F_000     680
_exptl_absorpt_coefficient_mu     0.243
_exptl_absorpt_correction_type     none
_exptl_absorpt_process_details     ?
_exptl_absorpt_correction_T_min     ?
_exptl_absorpt_correction_T_max     ?
_exptl_special_details
;
;
_diffrn_ambient_temperature     120(2)
_diffrn_radiation_type     MoK\a
_diffrn_radiation_wavelength     0.71073
_diffrn_radiation_source     'fine-focus sealed tube'
_diffrn_radiation_monochromator     graphite
_diffrn_measurement_device_type     'STOE IPDS 2T'
_diffrn_measurement_method     'rotation method'
_diffrn_detector_area_resol_mean     '0.15'
_diffrn_reflns_number     12249
_diffrn_reflns_av_R_equivalents     0.0351
_diffrn_reflns_av_sigmaI/netI     0.0298
_diffrn_reflns_theta_min     2.60
_diffrn_reflns_theta_max     29.18
_diffrn_reflns_theta_full     29.18
_diffrn_measured_fraction_theta_max     0.993
_diffrn_measured_fraction_theta_full     0.993
_diffrn_reflns_limit_h_min     -16
_diffrn_reflns_limit_h_max     14
_diffrn_reflns_limit_k_min     -14
_diffrn_reflns_limit_k_max     14
_diffrn_reflns_limit_l_min     -17
_diffrn_reflns_limit_l_max     17
_diffrn_standards_number     ?
_diffrn_standards_interval_count     ?
_diffrn_standards_interval_time     ?
_diffrn_standards_decay_%     ?
_refine_special_details
;
Refinement of <i>F</i>^2^ against ALL reflections. The weighted <i>R</i>-factor
<i>wR</i> and goodness of fit <i>S</i> are based on <i>F</i>^2^, conventional
<i>R</i>-factors <i>R</i> are based on <i>F</i>, with <i>F</i> set to zero for
negative <i>F</i>^2^. The threshold expression of <i>F</i>^2^ >
\s(<i>F</i>^2^) is used only for calculating <i>R</i>-factors(gt) <i>etc</i>.
and is not relevant to the choice of reflections for refinement.
<i>R</i>-factors based on <i>F</i>^2^ are statistically about twice as large
as those based on <i>F</i>, and <i>R</i>- factors based on ALL data will be
even larger.
;
_reflns_number_total     4010
_reflns_number_gt     3380
_reflns_threshold_expression     >2sigma(I)
_refine_ls_structure_factor_coef     Fsqd
_refine_ls_matrix_type     full
_refine_ls_R_factor_all     0.0540
_refine_ls_R_factor_gt     0.0411
_refine_ls_wR_factor_gt     0.0906
_refine_ls_wR_factor_ref     0.0952
_refine_ls_goodness_of_fit_ref     1.074
_refine_ls_restrained_S_all     1.074
_refine_ls_number_reflns     4010
_refine_ls_number_parameters     216
_refine_ls_number_restraints     0
_refine_ls_hydrogen_treatment     mixed
_refine_ls_weighting_scheme     calc
_refine_ls_weighting_details
         'calc w=1/[\s^2^(Fo^2^)+(0.0447P)^2^+0.6814P] where P=(Fo^2^+2Fc^2^)/3'
_atom_sites_solution_hydrogens     geom
_atom_sites_solution_primary     direct
_atom_sites_solution_secondary     difmap
_refine_ls_shift/su_max     0.000
_refine_ls_shift/su_mean     0.000
_refine_diff_density_max     0.430
_refine_diff_density_min     -0.341
_refine_ls_extinction_method     none
_refine_ls_extinction_coef     ?
loop_
    _atom_type_symbol
    _atom_type_description
    _atom_type_scat_dispersion_real
    _atom_type_scat_dispersion_imag
    _atom_type_scat_source
    'C' 'C' 0.0033 0.0016
                         'International Tables Vol C Tables 4.2.6.8 and 6.1.1.4'
    'H' 'H' 0.0000 0.0000
                         'International Tables Vol C Tables 4.2.6.8 and 6.1.1.4'
    'N' 'N' 0.0061 0.0033
                         'International Tables Vol C Tables 4.2.6.8 and 6.1.1.4'
    'O' 'O' 0.0106 0.0060
                         'International Tables Vol C Tables 4.2.6.8 and 6.1.1.4'
    'S' 'S' 0.1246 0.1234
                         'International Tables Vol C Tables 4.2.6.8 and 6.1.1.4'
_computing_data_collection     'X-AREA (Stoe & Cie, 2005)'
_computing_cell_refinement     'X-AREA (Stoe & Cie, 2005)'
_computing_data_reduction     'X-AREA (Stoe & Cie, 2005)'
_computing_structure_solution     'SHELXS97 (Sheldrick, 2008)'
_computing_structure_refinement     'SHELXL97 (Sheldrick, 2008)'
_computing_molecular_graphics     'ORTEP-3 for Windows (Farrugia, 1997)'
_computing_publication_material     'WinGX (Farrugia, 1999)'
loop_
    _atom_site_type_symbol
    _atom_site_label
    _atom_site_fract_x
    _atom_site_fract_y
    _atom_site_fract_z
    _atom_site_U_iso_or_equiv
    _atom_site_adp_type
    _atom_site_calc_flag
    _atom_site_refinement_flags
    _atom_site_occupancy
    _atom_site_disorder_assembly
    _atom_site_disorder_group
    S S1 0.25330(3) 0.98812(3) 0.01042(3) 0.01677(10) Uani d . 1 . .
    O O1 0.89632(10) 0.63514(12) 0.26504(10) 0.0237(2) Uani d . 1 . .
    O O2 0.87767(10) 0.45057(12) 0.17030(11) 0.0271(3) Uani d . 1 . .
    O O3 0.28902(9) 0.63320(10) 0.16349(8) 0.0147(2) Uani d . 1 . .
    O O4 0.28589(9) 0.41856(10) 0.13819(8) 0.0145(2) Uani d . 1 . .
    O O5 0.26031(11) 1.00924(11) 0.12737(9) 0.0216(2) Uani d . 1 . .
    N N1 0.52969(11) 0.63725(11) 0.20599(10) 0.0136(2) Uani d . 1 . .
    N N2 -0.08584(11) 0.67039(12) -0.18378(10) 0.0120(2) Uani d . 1 . .
    H H2A -0.1484(18) 0.6233(18) -0.1797(15) 0.018(5) Uiso d . 1 . .
    H H2B -0.1114(17) 0.7160(19) -0.2439(16) 0.019(5) Uiso d . 1 . .
    H H2C -0.0253(19) 0.619(2) -0.1876(16) 0.024(5) Uiso d . 1 . .
    N N3 0.09589(11) 0.71239(12) 0.22640(10) 0.0122(2) Uani d . 1 . .
    H H3A 0.0361(18) 0.6692(19) 0.2400(15) 0.020(5) Uiso d . 1 . .
    H H3B 0.1526(17) 0.6583(18) 0.2240(14) 0.013(4) Uiso d . 1 . .
    H H3C 0.1289(18) 0.768(2) 0.2777(16) 0.021(5) Uiso d . 1 . .
    C C1 0.83737(12) 0.54143(14) 0.20910(12) 0.0143(3) Uani d . 1 . .
    C C2 0.70396(12) 0.53745(13) 0.18810(11) 0.0116(2) Uani d . 1 . .
    C C3 0.63536(13) 0.43090(13) 0.13750(12) 0.0151(3) Uani d . 1 . .
    H H3 0.6694 0.3631 0.1122 0.018 Uiso calc R 1 . .
    C C4 0.51512(13) 0.42656(13) 0.12501(12) 0.0144(3) Uani d . 1 . .
    H H4 0.4682 0.3550 0.0929 0.017 Uiso calc R 1 . .
    C C5 0.46609(11) 0.53089(13) 0.16125(11) 0.0108(2) Uani d . 1 . .
    C C6 0.33590(12) 0.52826(13) 0.15352(10) 0.0111(2) Uani d . 1 . .
    C C7 0.64639(12) 0.63845(13) 0.21994(11) 0.0133(3) Uani d . 1 . .
    H H7 0.6915 0.7109 0.2528 0.016 Uiso calc R 1 . .
    C C8 -0.03989(13) 0.75898(13) -0.08677(11) 0.0144(3) Uani d . 1 . .
    H H8A -0.1022 0.8202 -0.0896 0.017 Uiso calc R 1 . .
    H H8B 0.0278 0.8073 -0.0907 0.017 Uiso calc R 1 . .
    C C9 -0.00090(12) 0.68569(13) 0.02247(11) 0.0134(3) Uani d . 1 . .
    H H9A 0.0622 0.6249 0.0264 0.016 Uiso calc R 1 . .
    H H9B -0.0682 0.6374 0.0272 0.016 Uiso calc R 1 . .
    C C10 0.04461(13) 0.78090(13) 0.11828(11) 0.0139(3) Uani d . 1 . .
    H H10A 0.1056 0.8357 0.1084 0.017 Uiso calc R 1 . .
    H H10B -0.0210 0.8357 0.1183 0.017 Uiso calc R 1 . .
    C C11 0.37246(17) 0.88029(16) 0.02034(14) 0.0256(3) Uani d . 1 . .
    H H11A 0.4460 0.9123 0.0744 0.038 Uiso calc R 1 . .
    H H11B 0.3803 0.8739 -0.0507 0.038 Uiso calc R 1 . .
    H H11C 0.3553 0.7965 0.0427 0.038 Uiso calc R 1 . .
    C C12 0.31441(17) 1.13018(16) -0.02737(15) 0.0264(3) Uani d . 1 . .
    H H12A 0.2650 1.2033 -0.0275 0.040 Uiso calc R 1 . .
    H H12B 0.3167 1.1191 -0.1002 0.040 Uiso calc R 1 . .
    H H12C 0.3943 1.1444 0.0253 0.040 Uiso calc R 1 . .
loop_
    _atom_site_aniso_label
    _atom_site_aniso_U_11
    _atom_site_aniso_U_22
    _atom_site_aniso_U_33
    _atom_site_aniso_U_12
    _atom_site_aniso_U_13
    _atom_site_aniso_U_23
    S1 0.01593(17) 0.01708(17) 0.01747(17) -0.00372(13) 0.00635(13) -0.00230(13)
    O1 0.0141(5) 0.0294(6) 0.0311(6) -0.0076(5) 0.0125(5) -0.0101(5)
    O2 0.0145(5) 0.0236(6) 0.0466(7) 0.0026(5) 0.0151(5) -0.0072(5)
    O3 0.0106(4) 0.0155(5) 0.0186(5) 0.0014(4) 0.0061(4) -0.0011(4)
    O4 0.0103(4) 0.0146(5) 0.0187(5) -0.0015(4) 0.0054(4) 0.0018(4)
    O5 0.0245(6) 0.0222(5) 0.0223(5) -0.0018(4) 0.0137(4) -0.0039(4)
    N1 0.0118(5) 0.0126(5) 0.0174(5) 0.0001(4) 0.0065(4) -0.0009(4)
    N2 0.0098(5) 0.0133(5) 0.0133(5) -0.0003(4) 0.0046(4) -0.0006(4)
    N3 0.0092(5) 0.0134(5) 0.0133(5) -0.0004(5) 0.0035(4) 0.0003(4)
    C1 0.0103(6) 0.0176(6) 0.0164(6) 0.0004(5) 0.0064(5) 0.0038(5)
    C2 0.0099(6) 0.0131(6) 0.0131(6) 0.0005(5) 0.0057(5) 0.0017(5)
    C3 0.0139(6) 0.0126(6) 0.0208(6) 0.0015(5) 0.0087(5) -0.0021(5)
    C4 0.0122(6) 0.0118(6) 0.0195(6) -0.0013(5) 0.0063(5) -0.0021(5)
    C5 0.0085(6) 0.0121(6) 0.0124(5) 0.0006(5) 0.0044(5) 0.0022(5)
    C6 0.0082(6) 0.0152(6) 0.0101(5) 0.0001(5) 0.0035(4) 0.0008(5)
    C7 0.0116(6) 0.0114(6) 0.0172(6) -0.0021(5) 0.0056(5) -0.0021(5)
    C8 0.0166(7) 0.0125(6) 0.0144(6) -0.0006(5) 0.0059(5) -0.0008(5)
    C9 0.0121(6) 0.0132(6) 0.0145(6) -0.0004(5) 0.0047(5) 0.0000(5)
    C10 0.0149(6) 0.0127(6) 0.0137(6) 0.0001(5) 0.0049(5) 0.0007(5)
    C11 0.0380(10) 0.0197(7) 0.0261(8) 0.0078(7) 0.0201(7) 0.0009(6)
    C12 0.0351(9) 0.0171(7) 0.0315(8) -0.0015(7) 0.0175(7) 0.0028(6)
_geom_special_details
;
All e.s.d.'s (except the e.s.d. in the dihedral angle between two l.s. planes)
are estimated using the full covariance matrix. The cell e.s.d.'s are taken
into account individually in the estimation of e.s.d.'s in distances, angles
and torsion angles; correlations between e.s.d.'s in cell parameters are only
used when they are defined by crystal symmetry. An approximate (isotropic)
treatment of cell e.s.d.'s is used for estimating e.s.d.'s involving l.s.
planes.
;
loop_
    _geom_bond_atom_site_label_1
    _geom_bond_atom_site_label_2
    _geom_bond_site_symmetry_2
    _geom_bond_distance
    _geom_bond_publ_flag
    S1 O5 . 1.5007(12) ?
    S1 C11 . 1.7791(17) ?
    S1 C12 . 1.7888(17) ?
    O1 C1 . 1.2594(18) ?
    O2 C1 . 1.2442(19) ?
    O3 C6 . 1.2508(17) ?
    O4 C6 . 1.2645(17) ?
    N1 C5 . 1.3423(17) ?
    N1 C7 . 1.3427(18) ?
    N2 C8 . 1.4866(18) ?
    N2 H2A . 0.91(2) ?
    N2 H2B . 0.86(2) ?
    N2 H2C . 0.92(2) ?
    N3 C10 . 1.4847(18) ?
    N3 H3A . 0.91(2) ?
    N3 H3B . 0.890(19) ?
    N3 H3C . 0.86(2) ?
    C1 C2 . 1.5204(19) ?
    C2 C3 . 1.3867(19) ?
    C2 C7 . 1.3955(18) ?
    C3 C4 . 1.3904(19) ?
    C3 H3 . 0.9300 ?
    C4 C5 . 1.3905(18) ?
    C4 H4 . 0.9300 ?
    C5 C6 . 1.5265(18) ?
    C7 H7 . 0.9300 ?
    C8 C9 . 1.5182(19) ?
    C8 H8A . 0.9700 ?
    C8 H8B . 0.9700 ?
    C9 C10 . 1.5189(19) ?
    C9 H9A . 0.9700 ?
    C9 H9B . 0.9700 ?
    C10 H10A . 0.9700 ?
    C10 H10B . 0.9700 ?
    C11 H11A . 0.9600 ?
    C11 H11B . 0.9600 ?
    C11 H11C . 0.9600 ?
    C12 H12A . 0.9600 ?
    C12 H12B . 0.9600 ?
    C12 H12C . 0.9600 ?
loop_
    _geom_angle_atom_site_label_1
    _geom_angle_atom_site_label_2
    _geom_angle_atom_site_label_3
    _geom_angle_site_symmetry_1
    _geom_angle_site_symmetry_3
    _geom_angle
    _geom_angle_publ_flag
    O5 S1 C11 . . 105.87(8) ?
    O5 S1 C12 . . 106.25(7) ?
    C11 S1 C12 . . 97.83(8) ?
    C5 N1 C7 . . 117.60(12) ?
    C8 N2 H2A . . 109.7(12) ?
    C8 N2 H2B . . 108.8(13) ?
    H2A N2 H2B . . 108.5(17) ?
    C8 N2 H2C . . 110.5(12) ?
    H2A N2 H2C . . 112.2(17) ?
    H2B N2 H2C . . 107.1(17) ?
    C10 N3 H3A . . 109.5(12) ?
    C10 N3 H3B . . 108.8(11) ?
    H3A N3 H3B . . 111.2(17) ?
    C10 N3 H3C . . 108.6(13) ?
    H3A N3 H3C . . 110.5(17) ?
    H3B N3 H3C . . 108.1(17) ?
    O2 C1 O1 . . 126.50(14) ?
    O2 C1 C2 . . 116.52(13) ?
    O1 C1 C2 . . 116.98(13) ?
    C3 C2 C7 . . 117.59(12) ?
    C3 C2 C1 . . 120.48(12) ?
    C7 C2 C1 . . 121.92(12) ?
    C2 C3 C4 . . 119.29(13) ?
    C2 C3 H3 . . 120.4 ?
    C4 C3 H3 . . 120.4 ?
    C3 C4 C5 . . 118.97(13) ?
    C3 C4 H4 . . 120.5 ?
    C5 C4 H4 . . 120.5 ?
    N1 C5 C4 . . 122.59(12) ?
    N1 C5 C6 . . 116.55(11) ?
    C4 C5 C6 . . 120.85(12) ?
    O3 C6 O4 . . 126.18(12) ?
    O3 C6 C5 . . 117.70(12) ?
    O4 C6 C5 . . 116.11(12) ?
    N1 C7 C2 . . 123.87(13) ?
    N1 C7 H7 . . 118.1 ?
    C2 C7 H7 . . 118.1 ?
    N2 C8 C9 . . 111.69(11) ?
    N2 C8 H8A . . 109.3 ?
    C9 C8 H8A . . 109.3 ?
    N2 C8 H8B . . 109.3 ?
    C9 C8 H8B . . 109.3 ?
    H8A C8 H8B . . 107.9 ?
    C8 C9 C10 . . 109.33(12) ?
    C8 C9 H9A . . 109.8 ?
    C10 C9 H9A . . 109.8 ?
    C8 C9 H9B . . 109.8 ?
    C10 C9 H9B . . 109.8 ?
    H9A C9 H9B . . 108.3 ?
    N3 C10 C9 . . 111.05(11) ?
    N3 C10 H10A . . 109.4 ?
    C9 C10 H10A . . 109.4 ?
    N3 C10 H10B . . 109.4 ?
    C9 C10 H10B . . 109.4 ?
    H10A C10 H10B . . 108.0 ?
    S1 C11 H11A . . 109.5 ?
    S1 C11 H11B . . 109.5 ?
    H11A C11 H11B . . 109.5 ?
    S1 C11 H11C . . 109.5 ?
    H11A C11 H11C . . 109.5 ?
    H11B C11 H11C . . 109.5 ?
    S1 C12 H12A . . 109.5 ?
    S1 C12 H12B . . 109.5 ?
    H12A C12 H12B . . 109.5 ?
    S1 C12 H12C . . 109.5 ?
    H12A C12 H12C . . 109.5 ?
    H12B C12 H12C . . 109.5 ?
loop_
    _geom_torsion_atom_site_label_1
    _geom_torsion_atom_site_label_2
    _geom_torsion_atom_site_label_3
    _geom_torsion_atom_site_label_4
    _geom_torsion_site_symmetry_1
    _geom_torsion_site_symmetry_2
    _geom_torsion_site_symmetry_3
    _geom_torsion_site_symmetry_4
    _geom_torsion
    _geom_torsion_publ_flag
    O2 C1 C2 C3 . . . . 6.0(2) ?
    O1 C1 C2 C3 . . . . -173.18(13) ?
    O2 C1 C2 C7 . . . . -175.04(14) ?
    O1 C1 C2 C7 . . . . 5.8(2) ?
    C7 C2 C3 C4 . . . . -2.7(2) ?
    C1 C2 C3 C4 . . . . 176.36(13) ?
    C2 C3 C4 C5 . . . . 1.6(2) ?
    C7 N1 C5 C4 . . . . -2.97(19) ?
    C7 N1 C5 C6 . . . . 175.99(11) ?
    C3 C4 C5 N1 . . . . 1.4(2) ?
    C3 C4 C5 C6 . . . . -177.55(12) ?
    N1 C5 C6 O3 . . . . 16.67(17) ?
    C4 C5 C6 O3 . . . . -164.35(13) ?
    N1 C5 C6 O4 . . . . -162.89(12) ?
    C4 C5 C6 O4 . . . . 16.09(18) ?
    C5 N1 C7 C2 . . . . 1.7(2) ?
    C3 C2 C7 N1 . . . . 1.1(2) ?
    C1 C2 C7 N1 . . . . -177.95(13) ?
    N2 C8 C9 C10 . . . . -179.79(11) ?
    C8 C9 C10 N3 . . . . -173.86(11) ?
loop_
    _geom_hbond_atom_site_label_D
    _geom_hbond_atom_site_label_H
    _geom_hbond_atom_site_label_A
    _geom_hbond_site_symmetry_A
    _geom_hbond_distance_DH
    _geom_hbond_distance_HA
    _geom_hbond_distance_DA
    _geom_hbond_angle_DHA
    _geom_hbond_publ_flag
    N2 H2A O4 3_565 0.91(2) 1.96(2) 2.8260(16) 157.8(17) yes
    N2 H2B O3 4_575 0.86(2) 2.06(2) 2.8461(17) 151.0(18) yes
    N2 H2C O2 3_665 0.92(2) 1.84(2) 2.7385(17) 164.4(18) yes
    N3 H3A O1 1_455 0.91(2) 1.85(2) 2.7369(17) 161.6(18) yes
    N3 H3B O3 . 0.890(19) 2.073(19) 2.8427(16) 144.2(16) yes
    N3 H3C O4 2 0.86(2) 1.96(2) 2.7925(17) 164.2(18) yes
    C8 H8A O5 3_575 0.97 2.50 3.4614(19) 170 yes
    C10 H10A O5 . 0.97 2.53 3.4718(19) 165 yes
    C11 H11B O1 4_575 0.96 2.46 3.424(2) 178 yes
data_global
_journal_date_recd_electronic     2011-01-21
_journal_date_accepted     2011-02-07
_journal_name_full     'Acta Crystallographica, Section E'
_journal_year     2011
_journal_volume     67
_journal_issue      3
_journal_page_first     o610
_journal_page_last     o610
_journal_paper_category     QO
_journal_coeditor_code     JJ2074
_publ_contact_author_name     'Minoo Bayan'
_publ_contact_author_address
;
Faculty of Chemistry, Islamic Azad University, North Tehran Branch, Tehran, Iran
;
_publ_contact_author_email     'minoobayan@yahoo.com'
_publ_contact_author_fax     '+9821-88820993'
_publ_contact_author_phone     '+9821-88848949'
_publ_section_title
;
Propane-1,3-diaminium pyridine-2,5-dicarboxylate dimethyl sulfoxide monosolvate
;
loop_
    _publ_author_name
    _publ_author_footnote
    _publ_author_address
    'Aghabozorg, Hossein' .
;
Faculty of Chemistry, Islamic Azad University, North Tehran Branch, Tehran, Iran
;
    'Bayan, Minoo' .
;
Faculty of Chemistry, Islamic Azad University, North Tehran Branch, Tehran, Iran
;
    'Mirzaei, Masoud' .
;
Department of Chemistry, School of Sciences, Ferdowsi University of Mashhad,
Mashhad 917791436, Iran
;
    'Notash, Behrouz' .
;
Department of Chemistry, Shahid Beheshti University, G. C., Evin, Tehran
1983963113, Iran
;
