# Supplementary material for: Propane-1,3-diaminium pyridine-2,5-di­carboxyl­ate dimethyl sulfoxide mono­solvate
Source: Acta Crystallogr Sect E Struct Rep Online. 2011 Feb 12;67(Pt 3):o610. doi: 10.1107/S1600536811004545 (PMC3051960; doi:10.1107/S1600536811004545)
Supplement: Supplementary file 2 [file e-67-0o610-Isup2.hkl]

# 
# h,k,l, Fc-squared, Fo-squared, sigma(Fo-squared) and status flag 
# 
data_I
_shelx_title ' KHC85-2H in P2(1)/n' 
_shelx_refln_list_code          4 
_shelx_F_calc_maximum      114.94 
_exptl_crystal_F_000       660.00 
_reflns_d_resolution_high  0.7290 
 
loop_ 
 _symmetry_equiv_pos_as_xyz 
 'x, y, z' 
 '-x+1/2, y+1/2, -z+1/2' 
 '-x, -y, -z' 
 'x-1/2, -y-1/2, z-1/2' 
 
_cell_length_a    11.9844 
_cell_length_b    10.3461 
_cell_length_c    12.9423 
_cell_angle_alpha  90.000 
_cell_angle_beta  111.632 
_cell_angle_gamma  90.000 
 
_shelx_F_squared_multiplier     1.000 
 
loop_ 
 _refln_index_h 
 _refln_index_k 
 _refln_index_l 
 _refln_F_squared_calc 
 _refln_F_squared_meas 
 _refln_F_squared_sigma 
 _refln_observed_status 
   2   0   0     1277.20     1513.84     26.77 o 
   4   0   0     1028.96     1127.00     12.82 o 
   6   0   0      530.42      423.67      9.06 o 
   8   0   0     2460.19     2304.04     17.92 o 
  10   0   0      120.39       96.73     11.33 o 
  12   0   0        3.42       17.84     12.18 o 
  14   0   0      269.97      272.35     14.30 o 
   1   1   0       90.34      101.30      9.01 o 
   2   1   0       99.90      108.20      8.11 o 
   3   1   0      851.04      834.88     13.12 o 
   4   1   0      139.45      140.29      8.56 o 
   5   1   0     6400.34     6969.21     75.53 o 
   6   1   0      201.62      207.54      7.66 o 
   7   1   0       25.71       29.64      9.70 o 
   8   1   0       93.56       87.02      8.99 o 
   9   1   0      116.74      117.81      7.08 o 
  10   1   0        0.00       -1.20      5.66 o 
  11   1   0      206.72      166.08      8.56 o 
  12   1   0        0.28        1.70     11.90 o 
  13   1   0       74.39       64.44     12.75 o 
  14   1   0       17.31        9.49     17.28 o 
  15   1   0       76.57       82.46     10.46 o 
   0   2   0     8725.57     9167.95    133.91 o 
   1   2   0      581.16      547.30     10.94 o 
   3   2   0     1672.16     1702.52     21.66 o 
   4   2   0     2414.68     2359.09     32.00 o 
   5   2   0      197.34      187.08      5.58 o 
   6   2   0      157.45      140.08      6.27 o 
   7   2   0      177.27      143.43      6.60 o 
   8   2   0     1674.76     1644.23     48.06 o 
   9   2   0       16.66       20.36      5.46 o 
  10   2   0     1098.61     1015.92     16.20 o 
  11   2   0       22.69       27.58      6.73 o 
  12   2   0      194.64      206.72      7.38 o 
  13   2   0       14.75       21.71      7.41 o 
  14   2   0      106.40      105.55      8.55 o 
  15   2   0       22.66       13.14      7.83 o 
   1   3   0     2058.15     1966.35     12.02 o 
   2   3   0      992.24      927.09     10.81 o 
   3   3   0        3.18        6.07      6.10 o 
   4   3   0      487.77      599.94      7.44 o 
   5   3   0      975.62     1006.33     16.62 o 
   6   3   0      376.61      389.43      5.80 o 
   7   3   0        5.47        3.24      4.53 o 
   8   3   0       68.70       83.29      5.44 o 
   9   3   0       14.28       18.94      5.42 o 
  10   3   0       12.63       19.10      5.13 o 
  11   3   0     1269.00     1300.09     15.09 o 
  12   3   0        9.93        9.13      6.67 o 
  13   3   0        6.50       26.03      7.05 o 
  14   3   0      183.04      180.04      9.57 o 
   0   4   0       12.27       14.78      8.06 o 
   1   4   0       79.17       85.17      5.82 o 
   2   4   0     1407.46     1278.81     11.65 o 
   3   4   0     5024.84     5540.03     27.66 o 
   4   4   0     3333.62     3460.36     68.90 o 
   5   4   0      204.73      208.06      6.02 o 
   6   4   0     1378.13     1234.01     15.94 o 
   7   4   0       35.24       30.05      6.35 o 
   8   4   0      432.06      406.27      7.37 o 
   9   4   0      637.24      624.78      7.04 o 
  10   4   0     1835.55     1797.94     26.88 o 
  11   4   0       31.70       28.70      6.78 o 
  12   4   0      541.22      565.33      9.68 o 
  13   4   0        5.22        6.12      7.84 o 
  14   4   0      763.65      795.88     12.08 o 
   1   5   0      142.31      152.30      5.23 o 
   2   5   0      215.25      222.08      5.49 o 
   3   5   0       15.40       17.64      5.63 o 
   4   5   0        0.98       13.81      5.87 o 
   5   5   0      265.33      265.62     10.56 o 
   6   5   0      179.15      166.54     14.23 o 
   7   5   0       96.38      103.90     11.54 o 
   8   5   0     4337.70     4193.12     62.39 o 
   9   5   0     1015.71     1019.74     33.64 o 
  10   5   0        6.36        1.17      5.79 o 
  11   5   0        3.23        8.77     17.21 o 
  12   5   0       26.70       37.58     12.04 o 
  13   5   0      492.67      484.88      8.92 o 
  14   5   0      247.30      254.28      9.98 o 
   0   6   0     2347.27     2143.20     12.45 o 
   1   6   0        7.72        8.54      4.66 o 
   2   6   0     1069.22     1024.73      7.31 o 
   3   6   0     5347.28     5746.57     50.55 o 
   4   6   0      801.73      708.36     20.19 o 
   5   6   0      387.88      369.89      6.49 o 
   6   6   0      969.67      889.02     19.47 o 
   7   6   0      206.99      218.19      6.81 o 
   8   6   0      471.70      485.04     14.80 o 
   9   6   0      503.88      509.39      8.91 o 
  10   6   0      218.19      227.42      7.34 o 
  11   6   0      160.74      160.26      9.28 o 
  12   6   0     1093.21     1077.60     60.90 o 
  13   6   0       86.01       80.61      8.19 o 
   1   7   0       75.66       62.57      5.01 o 
   2   7   0        8.36       23.38      4.34 o 
   3   7   0        4.54        9.00      4.50 o 
   4   7   0       20.89       25.80      5.79 o 
   5   7   0       24.81       26.87      6.14 o 
   6   7   0       81.70       77.92      7.66 o 
   7   7   0      121.21      113.04     10.06 o 
   8   7   0      189.16      205.22     16.00 o 
   9   7   0       55.77       43.27      9.13 o 
  10   7   0      200.32      205.19      6.76 o 
  11   7   0       51.93       53.21      7.51 o 
  12   7   0       24.35       33.73     18.13 o 
  13   7   0        0.12       28.54     13.31 o 
   0   8   0     1247.88     1187.86     18.06 o 
   1   8   0       84.30       85.57      4.84 o 
   2   8   0     1347.80     1261.85      7.06 o 
   3   8   0       24.38       26.01      5.25 o 
   4   8   0      655.00      619.16      7.17 o 
   5   8   0       26.14       27.52      6.25 o 
   6   8   0      604.15      633.32     16.50 o 
   7   8   0      386.30      400.56     12.89 o 
   8   8   0       34.82       49.53      7.96 o 
   9   8   0        2.31        6.46      6.23 o 
  10   8   0      669.06      667.37      8.47 o 
  11   8   0       69.54       89.26      6.91 o 
  12   8   0        3.98       23.59      9.96 o 
   1   9   0       20.14       20.84      4.97 o 
   2   9   0      109.86      107.37      5.18 o 
   3   9   0       93.30       85.68      5.12 o 
   4   9   0        9.31       27.30      5.33 o 
   5   9   0        2.91       22.45      6.46 o 
   6   9   0      143.72      130.41      6.67 o 
   7   9   0        1.32       19.88     18.69 o 
   8   9   0      148.39      150.48      7.14 o 
   9   9   0      140.15      143.97     30.24 o 
  10   9   0        0.78        4.69      6.66 o 
  11   9   0        0.38        6.78      8.64 o 
   0  10   0       73.71       73.17      6.97 o 
   1  10   0       15.27       16.26      4.72 o 
   2  10   0      318.54      301.95      6.58 o 
   3  10   0        4.72       12.59      5.44 o 
   4  10   0      764.57      746.20      9.96 o 
   5  10   0        0.58       11.69      6.39 o 
   6  10   0      729.06      668.96      8.47 o 
   7  10   0       87.82       95.25      8.96 o 
   8  10   0      226.19      233.71     16.15 o 
   9  10   0      827.30      802.96     10.61 o 
  10  10   0       18.00       25.29     11.33 o 
   1  11   0      134.73      136.60      5.54 o 
   2  11   0        9.40       22.95      5.37 o 
   3  11   0      306.65      309.80     11.04 o 
   4  11   0      180.21      175.95      6.70 o 
   5  11   0      347.17      313.16      9.05 o 
   6  11   0        0.64       11.32     10.41 o 
   7  11   0       18.38       34.44      6.71 o 
   8  11   0        2.20       27.20      7.89 o 
   9  11   0       17.05       30.10     10.11 o 
   0  12   0      129.15      116.45      9.56 o 
   1  12   0      167.94      163.02      6.64 o 
   2  12   0       41.90       38.61      6.39 o 
   3  12   0      162.45      179.94      5.68 o 
   4  12   0      607.59      611.80     13.76 o 
   5  12   0       46.23       50.38      5.86 o 
   6  12   0      340.88      308.58     18.84 o 
   7  12   0      266.02      275.45     14.52 o 
   8  12   0      172.17      175.92     10.67 o 
   1  13   0      267.05      257.00      7.17 o 
   2  13   0      214.85      215.55      7.41 o 
   3  13   0        0.81       13.32      6.24 o 
   4  13   0      173.74      202.85      7.39 o 
   5  13   0        6.21       12.40      6.19 o 
   6  13   0       31.30       25.48     17.70 o 
   0  14   0      248.57      236.87     10.82 o 
   1  14   0      165.10      160.12      7.56 o 
   2  14   0       70.82       81.18      6.64 o 
 -15   0   1       37.27       44.75     14.30 o 
 -13   0   1        3.88        1.42     12.32 o 
 -11   0   1       28.99       19.26     11.47 o 
  -9   0   1     1451.89     1400.97     16.00 o 
  -7   0   1       70.95       62.74     10.62 o 
  -5   0   1      897.20      935.62     36.11 o 
  -3   0   1     4429.18     3852.52     32.43 o 
   1   0   1      839.33      803.87     23.51 o 
   5   0   1    13115.95    13563.87    308.53 o 
   7   0   1      342.04      357.94     13.95 o 
   9   0   1       13.01       21.13     10.27 o 
  11   0   1      524.89      452.35     13.74 o 
  13   0   1       44.28       58.92     12.89 o 
 -15   1   1        6.19        4.93      9.91 o 
 -14   1   1      691.56      701.62     15.58 o 
 -13   1   1        8.65        3.68     12.46 o 
 -12   1   1      819.77      757.99     10.21 o 
 -11   1   1       82.38       63.74      8.16 o 
 -10   1   1     1095.32      989.36     26.70 o 
  -9   1   1        0.10       12.53      5.41 o 
  -8   1   1      524.79      479.70      7.36 o 
  -7   1   1      189.52      190.16      6.43 o 
  -6   1   1     4399.32     4356.30     45.96 o 
  -5   1   1      296.75      329.20      7.58 o 
  -4   1   1      287.55      289.56      9.41 o 
  -3   1   1       54.51       68.32     10.62 o 
  -2   1   1     2526.53     2294.44     15.43 o 
  -1   1   1       17.33       26.03      7.04 o 
   0   1   1       17.51       33.15      7.30 o 
   1   1   1        0.40        2.90      9.91 o 
   2   1   1    11067.45    11047.62     33.90 o 
   3   1   1      241.24      243.41      7.00 o 
   4   1   1     3406.79     3186.59     59.25 o 
   5   1   1     1210.20     1319.94     17.15 o 
   6   1   1     2670.54     2610.04     30.21 o 
   7   1   1       92.35       99.26      5.41 o 
   8   1   1     1000.57      997.02     17.57 o 
   9   1   1      316.59      298.74     15.86 o 
  10   1   1      765.42      831.23     24.64 o 
  11   1   1      101.83       89.46      8.36 o 
  12   1   1      446.20      439.14      9.76 o 
  13   1   1       13.23       20.36      7.43 o 
  14   1   1      464.52      479.97     11.21 o 
 -15   2   1       41.11       51.54      8.94 o 
 -14   2   1       16.56       21.12      8.25 o 
 -13   2   1        2.04        3.92      7.25 o 
 -12   2   1       16.29       22.73      6.84 o 
 -11   2   1        0.29       -3.54      4.92 o 
 -10   2   1      109.98       94.35     11.12 o 
  -9   2   1       24.29       25.99      7.81 o 
  -8   2   1        3.55        0.75      6.37 o 
  -7   2   1      285.00      263.02      9.42 o 
  -6   2   1      575.37      613.69      8.89 o 
  -5   2   1      178.00      207.73      6.35 o 
  -4   2   1      142.77      129.61      6.19 o 
  -3   2   1     9759.83    10261.32     27.34 o 
  -2   2   1        2.00        4.06      6.61 o 
  -1   2   1    10400.45    10116.63     65.25 o 
   0   2   1     2230.76     2335.11     32.52 o 
   1   2   1     2499.54     2642.31     24.80 o 
   2   2   1       76.89       55.13      8.35 o 
   3   2   1     1761.53     1748.97     22.87 o 
   4   2   1       83.93       73.78      7.09 o 
   5   2   1     2490.16     2533.28     11.85 o 
   6   2   1       60.07       42.80      6.49 o 
   7   2   1       22.35       17.95      5.45 o 
   8   2   1      102.31      101.86      6.65 o 
   9   2   1      304.48      289.01      7.02 o 
  10   2   1      112.73      122.62      7.64 o 
  11   2   1      400.35      387.33     19.79 o 
  12   2   1       35.13       28.44      6.23 o 
  13   2   1       68.02       87.95      7.02 o 
  14   2   1      106.76      115.27      7.61 o 
 -15   3   1       16.21       23.75      8.06 o 
 -14   3   1      118.01      109.71     11.16 o 
 -13   3   1       25.83       41.30      7.36 o 
 -12   3   1      988.41      952.53      7.79 o 
 -11   3   1        5.29        2.19      5.29 o 
 -10   3   1      578.54      586.75     11.43 o 
  -9   3   1      452.78      422.60     12.22 o 
  -8   3   1     4858.32     4507.21     32.05 o 
  -7   3   1      193.87      192.63      6.26 o 
  -6   3   1     4546.33     4451.62     41.15 o 
  -5   3   1       48.41       61.08      5.90 o 
  -4   3   1    10856.88    11385.00    173.63 o 
  -3   3   1      599.48      665.30      6.95 o 
  -2   3   1        3.63        4.30      5.36 o 
  -1   3   1     1055.67      982.99      8.97 o 
   0   3   1      944.22      977.55      8.52 o 
   1   3   1       46.02       54.43      6.62 o 
   2   3   1     7401.69     6754.68     21.73 o 
   3   3   1      786.53      898.43     19.62 o 
   4   3   1     2266.58     2030.03     11.89 o 
   5   3   1        5.45        4.81      5.97 o 
   6   3   1      802.12      783.64      7.53 o 
   7   3   1       84.33       76.58      5.26 o 
   8   3   1        4.95       19.63      6.37 o 
   9   3   1      573.74      550.69      6.70 o 
  10   3   1       24.14       29.04      6.21 o 
  11   3   1       14.57       14.36      5.61 o 
  12   3   1      660.01      639.86     12.31 o 
  13   3   1      156.86      165.76      7.60 o 
  14   3   1      368.68      395.31     10.53 o 
 -14   4   1        0.06        2.22      8.05 o 
 -13   4   1       25.33       32.10      6.26 o 
 -12   4   1      286.11      282.33      6.45 o 
 -11   4   1       52.10       57.45      5.40 o 
 -10   4   1      227.90      216.66      5.36 o 
  -9   4   1      766.74      748.42      7.91 o 
  -8   4   1       12.35       12.20      5.25 o 
  -7   4   1       10.44       10.73      5.49 o 
  -6   4   1       51.62       53.62      5.93 o 
  -5   4   1      506.33      561.68      7.15 o 
  -4   4   1      281.71      320.78      5.67 o 
  -3   4   1      937.21     1077.67      7.80 o 
  -2   4   1      141.46      150.11      5.89 o 
  -1   4   1     3043.89     3109.18     11.62 o 
   0   4   1      887.16      950.46     13.37 o 
   1   4   1      359.00      420.59      6.82 o 
   2   4   1        4.03        5.84      5.10 o 
   3   4   1     3046.97     3381.65     68.94 o 
   4   4   1       29.01       30.35      5.61 o 
   5   4   1       66.22       77.87      7.60 o 
   6   4   1      172.12      159.06      7.71 o 
   7   4   1        8.70       14.80      7.70 o 
   8   4   1     2312.60     2206.12     84.98 o 
   9   4   1      798.25      771.03      9.11 o 
  10   4   1       74.69       78.04      5.53 o 
  11   4   1        0.22       12.32     10.06 o 
  12   4   1       65.01       74.59      8.76 o 
  13   4   1     1000.31     1039.05     17.42 o 
  14   4   1      109.95      133.28     12.53 o 
 -14   5   1      215.23      179.30     10.76 o 
 -13   5   1       13.47       25.34     14.23 o 
 -12   5   1        5.46       15.73      7.85 o 
 -11   5   1       19.05       24.75      6.25 o 
 -10   5   1      696.60      681.45      8.33 o 
  -9   5   1      366.92      354.68      7.29 o 
  -8   5   1     5132.42     4949.80     34.64 o 
  -7   5   1        0.18        8.29      5.39 o 
  -6   5   1     2103.00     2086.61     17.42 o 
  -5   5   1      319.47      303.96      8.40 o 
  -4   5   1     4221.57     4136.15     88.42 o 
  -3   5   1      393.38      443.85      5.97 o 
  -2   5   1     4016.48     4117.21     52.17 o 
  -1   5   1        2.29        8.36      5.27 o 
   0   5   1     2180.18     2098.50     24.62 o 
   1   5   1      594.65      590.40      6.58 o 
   2   5   1     1277.26     1367.17      8.38 o 
   3   5   1       89.15      152.59      5.71 o 
   4   5   1     1856.97     1702.43     67.13 o 
   5   5   1      395.02      392.31      7.28 o 
   6   5   1     1163.34     1115.18      8.16 o 
   7   5   1       30.25       34.52      7.60 o 
   8   5   1      553.78      539.92     11.12 o 
   9   5   1      129.09      111.41      6.90 o 
  10   5   1      885.70      921.67     21.88 o 
  11   5   1      106.36      120.00     11.26 o 
  12   5   1       47.11       54.17      9.26 o 
  13   5   1      802.44      818.44     22.45 o 
 -14   6   1        2.75       21.01      8.36 o 
 -13   6   1      204.19      228.45      9.86 o 
 -12   6   1      235.21      218.65      9.31 o 
 -11   6   1       14.80       14.94      6.11 o 
 -10   6   1        1.81        9.49      9.21 o 
  -9   6   1      245.39      235.22     27.69 o 
  -8   6   1       21.40       27.33      5.56 o 
  -7   6   1        3.06       -5.85      5.85 o 
  -6   6   1        0.84       13.49      6.52 o 
  -5   6   1        0.83        4.85      5.06 o 
  -4   6   1      821.72      824.91      6.86 o 
  -3   6   1       22.44       27.40      5.57 o 
  -2   6   1       61.90       54.77      3.91 o 
  -1   6   1      306.51      305.70      4.67 o 
   0   6   1      267.50      284.29      5.46 o 
   1   6   1        3.96       11.47      4.69 o 
   2   6   1      202.16      253.43      5.72 o 
   3   6   1        5.59        2.34      4.55 o 
   4   6   1      122.59      128.19      6.82 o 
   5   6   1        2.40        0.12      7.46 o 
   6   6   1      245.31      243.55      6.89 o 
   7   6   1      328.63      287.32     16.29 o 
   8   6   1     1394.09     1344.94      9.19 o 
   9   6   1       71.09       63.49      7.96 o 
  10   6   1        3.14       23.95     12.96 o 
  11   6   1      399.47      387.41      8.20 o 
  12   6   1      234.53      239.03     19.33 o 
  13   6   1        3.71        8.20      8.04 o 
 -13   7   1        4.28       14.45      7.96 o 
 -12   7   1      917.14      936.27     42.98 o 
 -11   7   1        4.73       -3.71     17.92 o 
 -10   7   1      170.72      185.46      8.81 o 
  -9   7   1      538.54      536.47     12.25 o 
  -8   7   1      298.90      356.57     42.70 o 
  -7   7   1       52.68       54.46      5.40 o 
  -6   7   1      939.16      883.90      9.50 o 
  -5   7   1        7.92        4.26      5.03 o 
  -4   7   1      493.30      511.23      6.13 o 
  -3   7   1      289.39      224.86      5.21 o 
  -2   7   1     1391.28     1238.59     13.37 o 
  -1   7   1      788.75      789.04      8.89 o 
   0   7   1     1962.08     1906.42     15.37 o 
   1   7   1        0.14        7.71      5.24 o 
   2   7   1     1960.08     1815.29     28.25 o 
   3   7   1       14.50       16.22      5.65 o 
   4   7   1      365.51      353.02      7.10 o 
   5   7   1      420.61      447.48      7.20 o 
   6   7   1       37.82       49.76     15.30 o 
   7   7   1      142.79      136.57      6.50 o 
   8   7   1     2398.14     2407.08     29.17 o 
   9   7   1       57.50       52.35      8.51 o 
  10   7   1        2.59        0.16      8.66 o 
  11   7   1       83.92       98.33     14.66 o 
  12   7   1       11.10       19.28     13.38 o 
 -12   8   1       92.20       93.43      9.96 o 
 -11   8   1       21.51       29.46     11.19 o 
 -10   8   1      313.30      337.22      7.68 o 
  -9   8   1        3.48       17.49     17.35 o 
  -8   8   1       40.47       46.00      6.80 o 
  -7   8   1        1.11        3.84      5.28 o 
  -6   8   1      678.62      640.97      7.46 o 
  -5   8   1       24.86       18.65      4.52 o 
  -4   8   1      111.99       98.46      5.61 o 
  -3   8   1       19.28       18.50      5.01 o 
  -2   8   1       21.26       22.19      5.31 o 
  -1   8   1        0.10        8.49      4.86 o 
   0   8   1     1431.42     1395.52     11.08 o 
   1   8   1      478.07      467.77      5.96 o 
   2   8   1      321.39      327.41      5.58 o 
   3   8   1      906.41      893.04      9.34 o 
   4   8   1      409.52      389.65      8.31 o 
   5   8   1        8.13        8.08      6.13 o 
   6   8   1      426.51      393.62     18.69 o 
   7   8   1       11.17       22.32      6.39 o 
   8   8   1        6.31       15.65      8.71 o 
   9   8   1      375.36      377.30      7.82 o 
  10   8   1       13.25       36.69     16.92 o 
  11   8   1       34.53       48.86      7.83 o 
  12   8   1      188.74      197.46      8.79 o 
 -12   9   1       40.84       30.78      8.46 o 
 -11   9   1      445.03      493.58     26.20 o 
 -10   9   1      282.86      274.06      9.53 o 
  -9   9   1       70.27       81.04      9.70 o 
  -8   9   1      459.49      481.29     26.48 o 
  -7   9   1      353.79      370.15     12.17 o 
  -6   9   1        1.51        3.51      5.54 o 
  -5   9   1     1259.03     1168.55     19.20 o 
  -4   9   1      548.23      514.87      9.32 o 
  -3   9   1      562.36      522.63      6.50 o 
  -2   9   1      251.67      248.88      9.00 o 
  -1   9   1     1893.26     1835.29     22.02 o 
   0   9   1     2713.46     2636.80      9.45 o 
   1   9   1      134.04      143.64      7.26 o 
   2   9   1      155.39      139.95      6.26 o 
   3   9   1      210.92      199.44      5.08 o 
   4   9   1      143.04      141.79      5.68 o 
   5   9   1      258.25      208.77      6.66 o 
   6   9   1      588.76      598.28     19.05 o 
   7   9   1      280.18      271.37      7.33 o 
   8   9   1      393.15      376.71      8.50 o 
   9   9   1        0.04       20.01     16.57 o 
  10   9   1      157.49      157.55     11.26 o 
  11   9   1       35.64       48.11      7.36 o 
 -11  10   1       85.08       85.34     12.46 o 
 -10  10   1        0.20       22.70      8.04 o 
  -9  10   1       39.90       50.27      9.26 o 
  -8  10   1        2.74        0.03      7.28 o 
  -7  10   1       13.22       14.27      7.09 o 
  -6  10   1      215.68      188.99      6.06 o 
  -5  10   1        0.05       -0.19      6.39 o 
  -4  10   1      151.63      147.17      9.44 o 
  -3  10   1      101.68       95.12      5.97 o 
  -2  10   1       27.90       23.19      9.40 o 
  -1  10   1      584.65      589.68     12.47 o 
   0  10   1     2623.99     2585.92     28.21 o 
   1  10   1      399.64      403.50     11.14 o 
   2  10   1        0.30        1.28      5.25 o 
   3  10   1        7.18        8.80      5.70 o 
   4  10   1       68.14       64.77      5.21 o 
   5  10   1      176.45      157.98      6.79 o 
   6  10   1      119.40      137.26     11.54 o 
   7  10   1      124.13      138.68     10.41 o 
   8  10   1        0.28        2.25      7.33 o 
   9  10   1       47.05       53.94      8.17 o 
  10  10   1      194.12      161.75     15.86 o 
  -9  11   1      110.52      112.28     10.20 o 
  -8  11   1      164.07      177.67      9.66 o 
  -7  11   1        0.29       13.03      9.11 o 
  -6  11   1      207.79      210.11      6.00 o 
  -5  11   1     1146.24     1057.52     17.03 o 
  -4  11   1        6.88        4.72      4.98 o 
  -3  11   1       94.78      103.00      6.23 o 
  -2  11   1     1071.64     1091.70     18.54 o 
  -1  11   1      299.77      275.08      5.88 o 
   0  11   1       61.69       62.68      5.27 o 
   1  11   1      243.07      246.22      6.35 o 
   2  11   1      154.84      150.19      6.45 o 
   3  11   1        0.05        6.14      6.27 o 
   4  11   1      150.56      139.13      5.99 o 
   5  11   1        0.62       21.78     15.18 o 
   6  11   1      289.62      307.27      8.01 o 
   7  11   1      177.09      171.89      8.04 o 
   8  11   1       93.32      101.30      8.09 o 
   9  11   1       54.50       57.24     12.68 o 
  -8  12   1       50.03       63.88     17.42 o 
  -7  12   1        8.38       27.04      9.71 o 
  -6  12   1       23.12       14.81      6.59 o 
  -5  12   1        0.48        6.66      6.13 o 
  -4  12   1       54.28       53.23      6.11 o 
  -3  12   1       38.62       57.65      6.56 o 
  -2  12   1        4.67        0.66      6.35 o 
  -1  12   1      313.30      321.16     10.00 o 
   0  12   1        4.56       11.56      6.26 o 
   1  12   1       68.06       87.84     14.52 o 
   2  12   1        1.22       22.08      7.38 o 
   3  12   1        0.48        8.53      5.77 o 
   4  12   1        0.73        7.51      7.13 o 
   5  12   1        8.54       11.13      8.70 o 
   6  12   1       39.07       57.11      9.81 o 
   7  12   1        1.76        4.60     21.31 o 
  -6  13   1        3.25       12.86      8.49 o 
  -5  13   1       68.87       92.74      7.94 o 
  -4  13   1      172.00      168.64      6.66 o 
  -3  13   1      124.58      127.59      7.08 o 
  -2  13   1      140.71      159.40      7.28 o 
  -1  13   1      206.60      203.86      8.53 o 
   0  13   1      125.24      135.80      6.36 o 
   1  13   1        3.37       -1.36      6.08 o 
   2  13   1       24.22       23.76      5.57 o 
   3  13   1      334.38      342.70      7.27 o 
   4  13   1      273.13      283.84      7.56 o 
   5  13   1      278.22      250.51     10.51 o 
  -2  14   1        6.83       19.24      7.43 o 
  -1  14   1       15.51       20.07      6.59 o 
   0  14   1       56.69       60.29      6.61 o 
   1  14   1      111.23      108.54      7.66 o 
 -14   0   2      162.78      157.91     13.74 o 
 -12   0   2     1371.82     1283.98     15.58 o 
 -10   0   2     2050.93     2054.01     17.56 o 
  -8   0   2     2683.84     2720.36     19.40 o 
  -6   0   2      774.96      754.16     13.60 o 
  -2   0   2      801.86      923.97     17.56 o 
   0   0   2     4115.02     4616.21     95.53 o 
   2   0   2     2436.19     2185.82     29.53 o 
   4   0   2      460.17      410.81      9.71 o 
   6   0   2       40.92       43.49      7.51 o 
   8   0   2       43.72       36.74      7.96 o 
  10   0   2      377.55      359.25     19.83 o 
  12   0   2       58.30       64.86     12.75 o 
 -15   1   2      205.68      200.82      8.50 o 
 -14   1   2        1.76        0.97      6.57 o 
 -13   1   2        0.57        4.62     10.83 o 
 -12   1   2       46.12       42.81     11.19 o 
 -11   1   2      135.80       89.57     10.20 o 
 -10   1   2      112.20      108.61     10.98 o 
  -9   1   2     1074.16     1051.91     10.46 o 
  -8   1   2       70.38       85.01      6.57 o 
  -7   1   2      454.06      452.71      7.05 o 
  -6   1   2       57.94       71.16      4.82 o 
  -5   1   2     4282.47     4757.64     31.71 o 
  -4   1   2      876.34      899.31     11.66 o 
  -3   1   2      220.11      285.13      9.77 o 
  -2   1   2       23.48       23.97      7.47 o 
  -1   1   2        8.51        1.48      9.96 o 
   0   1   2       54.87       48.85      7.64 o 
   1   1   2     1746.52     1867.11     14.72 o 
   2   1   2      547.33      509.73      9.34 o 
   3   1   2       17.58       24.80      5.08 o 
   4   1   2        8.61       12.23      6.21 o 
   5   1   2     1796.07     1894.06     33.13 o 
   6   1   2      207.05      201.21      5.97 o 
   7   1   2      726.47      686.32     10.85 o 
   8   1   2      499.23      484.69      6.90 o 
   9   1   2      941.30      926.85      8.36 o 
  10   1   2      197.60      160.87     26.44 o 
  11   1   2      276.69      265.13      6.09 o 
  12   1   2        0.21        5.47      7.17 o 
  13   1   2        9.54       13.18      9.46 o 
  14   1   2        4.63       -5.23     10.26 o 
 -15   2   2        0.54        1.88      7.20 o 
 -14   2   2      614.29      607.51    156.94 o 
 -13   2   2        4.90        8.21      8.71 o 
 -12   2   2      823.86      792.74     10.12 o 
 -11   2   2        0.46        9.61     12.82 o 
 -10   2   2      512.51      541.65     28.61 o 
  -9   2   2      122.86      102.79      6.65 o 
  -8   2   2      456.96      426.87      9.48 o 
  -7   2   2       16.28       18.16      5.97 o 
  -6   2   2     7670.70     7746.87     68.25 o 
  -5   2   2      393.65      382.14      6.58 o 
  -4   2   2        5.96       25.59      6.12 o 
  -3   2   2      423.11      444.73      9.71 o 
  -2   2   2    11710.73    11719.79    124.90 o 
  -1   2   2     1747.27     1792.33     56.94 o 
   0   2   2      242.76      189.67      8.33 o 
   1   2   2       76.11       70.17      7.57 o 
   2   2   2      385.91      431.97      9.28 o 
   3   2   2      491.04      499.35      7.14 o 
   4   2   2     1107.63     1090.18     13.66 o 
   5   2   2       71.96       74.26      5.81 o 
   6   2   2     1626.40     1563.23     11.07 o 
   7   2   2      570.54      562.84      6.69 o 
   8   2   2      939.11      875.91     10.34 o 
   9   2   2       21.12       18.75      5.65 o 
  10   2   2       55.58       60.00      7.08 o 
  11   2   2       13.56        5.55      6.98 o 
  12   2   2      301.82      317.90      8.37 o 
  13   2   2      141.33      144.38      8.40 o 
  14   2   2       58.91       56.30      9.71 o 
 -15   3   2      270.62      242.34      8.83 o 
 -14   3   2      268.23      308.58      7.83 o 
 -13   3   2        0.21        0.25      6.69 o 
 -12   3   2       20.36       22.40      7.17 o 
 -11   3   2       21.00       22.02      6.13 o 
 -10   3   2       52.09       53.15      5.02 o 
  -9   3   2      481.31      452.23     16.95 o 
  -8   3   2      474.77      440.70      5.78 o 
  -7   3   2       31.95       22.17      6.07 o 
  -6   3   2       28.02       19.36      5.58 o 
  -5   3   2     2846.78     3014.90     17.62 o 
  -4   3   2       28.28       31.45      4.68 o 
  -3   3   2     1789.19     1929.47     19.75 o 
  -2   3   2      436.59      432.83      6.35 o 
  -1   3   2     4783.68     5358.22     59.59 o 
   0   3   2      583.90      664.15     12.62 o 
   1   3   2     2611.99     2592.60     67.93 o 
   2   3   2      127.25      116.66      6.34 o 
   3   3   2      611.72      702.06     24.22 o 
   4   3   2      129.92      147.89     10.48 o 
   5   3   2      421.85      441.28      9.13 o 
   6   3   2      113.28      121.69      6.21 o 
   7   3   2     3478.70     3414.37     14.98 o 
   8   3   2      510.10      481.58      7.20 o 
   9   3   2       12.15       23.25      5.78 o 
  10   3   2      368.00      370.38     10.61 o 
  11   3   2       54.72       46.68      5.89 o 
  12   3   2      143.08      121.27      6.59 o 
  13   3   2        7.09       23.81     11.82 o 
  14   3   2        1.13        7.52      7.69 o 
 -15   4   2       14.03        8.20      8.10 o 
 -14   4   2      787.41      812.56     10.69 o 
 -13   4   2      157.96      182.43      7.85 o 
 -12   4   2       96.88      100.92      7.06 o 
 -11   4   2       48.15       55.61      5.13 o 
 -10   4   2      367.09      390.60      8.16 o 
  -9   4   2      473.03      445.56      5.95 o 
  -8   4   2      164.62      165.95      5.21 o 
  -7   4   2      658.52      650.15      6.96 o 
  -6   4   2      129.56      117.28      6.41 o 
  -5   4   2      379.91      373.38      8.32 o 
  -4   4   2     2316.77     2265.21     13.82 o 
  -3   4   2      203.83      259.24      6.15 o 
  -2   4   2     1380.36     1346.44     13.86 o 
  -1   4   2      821.23      818.51     10.01 o 
   0   4   2     1746.79     1801.48     20.26 o 
   1   4   2        0.39        6.99      5.06 o 
   2   4   2        1.44       -1.15      6.62 o 
   3   4   2       47.84       62.36      7.86 o 
   4   4   2     1923.67     1930.10     33.85 o 
   5   4   2        2.27       -2.01      7.41 o 
   6   4   2     2958.65     2775.89     12.03 o 
   7   4   2       28.34       25.19      7.79 o 
   8   4   2     1811.63     1644.96     10.97 o 
   9   4   2      134.36      135.14     13.74 o 
  10   4   2      616.65      624.93      8.30 o 
  11   4   2        0.31       21.60     10.83 o 
  12   4   2      137.91      155.35      9.11 o 
  13   4   2       20.72       42.10     23.86 o 
 -14   5   2      264.00      302.69     11.46 o 
 -13   5   2      260.02      253.66      7.07 o 
 -12   5   2      847.84      850.34      9.16 o 
 -11   5   2        0.52       11.40      5.56 o 
 -10   5   2        6.59       15.70      5.12 o 
  -9   5   2       83.47       74.38      5.31 o 
  -8   5   2     4302.86     4220.89     53.29 o 
  -7   5   2      226.74      255.60      8.20 o 
  -6   5   2        0.13        2.73      4.61 o 
  -5   5   2      100.05       80.94      5.35 o 
  -4   5   2       67.88       66.86      5.74 o 
  -3   5   2     4225.34     4683.50     41.99 o 
  -2   5   2      764.74      789.39      7.77 o 
  -1   5   2     2760.53     2786.68     68.06 o 
   0   5   2     1175.48     1222.64     20.71 o 
   1   5   2      244.86      268.75      7.05 o 
   2   5   2       73.01       78.76      5.31 o 
   3   5   2      672.48      703.24      8.52 o 
   4   5   2      124.58      134.71      7.76 o 
   5   5   2     1531.90     1438.35     10.46 o 
   6   5   2       92.10       90.72     14.30 o 
   7   5   2        5.06       -5.82      8.50 o 
   8   5   2      376.45      357.27     11.54 o 
   9   5   2        0.98       10.91      7.96 o 
  10   5   2       28.75       34.34      9.35 o 
  11   5   2        0.22       26.37     14.73 o 
  12   5   2       55.63       64.31     10.62 o 
  13   5   2       22.69        4.92      8.25 o 
 -14   6   2       66.16       70.53     14.59 o 
 -13   6   2      938.12      952.91      9.70 o 
 -12   6   2      334.62      355.19      9.66 o 
 -11   6   2        4.48        1.73      7.15 o 
 -10   6   2      481.66      463.04      8.24 o 
  -9   6   2      590.66      587.25      7.28 o 
  -8   6   2        8.57       10.65      5.94 o 
  -7   6   2      214.03      198.90      7.06 o 
  -6   6   2      646.00      656.46      6.03 o 
  -5   6   2      341.90      351.52      6.46 o 
  -4   6   2      727.15      621.33      7.13 o 
  -3   6   2      615.58      720.48      8.27 o 
  -2   6   2     1194.92     1250.52     15.82 o 
  -1   6   2      384.57      394.39     10.00 o 
   0   6   2      164.09      162.06      5.70 o 
   1   6   2      665.00      643.16      7.60 o 
   2   6   2     1007.58      978.18      7.35 o 
   3   6   2      276.93      322.47      8.45 o 
   4   6   2     1451.40     1406.59      8.86 o 
   5   6   2       65.66       58.36      6.23 o 
   6   6   2       77.73       76.27      6.37 o 
   7   6   2      220.39      204.52      8.78 o 
   8   6   2     2005.43     2014.07     36.04 o 
   9   6   2       13.56       14.03      8.31 o 
  10   6   2        3.73       11.36      7.00 o 
  11   6   2       18.40       33.16     10.13 o 
  12   6   2      254.66      248.96     25.56 o 
  13   6   2       61.33       56.17     10.31 o 
 -13   7   2       28.32       41.56     10.48 o 
 -12   7   2        0.00       15.93      9.11 o 
 -11   7   2        0.66       19.90      8.61 o 
 -10   7   2        0.01       -7.36      8.11 o 
  -9   7   2        1.66       17.23      5.72 o 
  -8   7   2      761.97      716.42      9.43 o 
  -7   7   2      366.14      338.38     11.01 o 
  -6   7   2      580.84      532.88      6.89 o 
  -5   7   2        9.34       22.82      5.59 o 
  -4   7   2       16.74       23.62      4.80 o 
  -3   7   2      291.94      283.02      5.95 o 
  -2   7   2       19.34       29.12      5.59 o 
  -1   7   2      384.74      362.11      5.82 o 
   0   7   2      111.30      104.47      5.07 o 
   1   7   2      343.06      343.18      5.51 o 
   2   7   2       76.99       80.59      5.17 o 
   3   7   2     1385.99     1379.87      8.81 o 
   4   7   2      553.59      499.10     47.80 o 
   5   7   2      241.68      192.14      6.78 o 
   6   7   2      135.39      126.39      5.76 o 
   7   7   2      192.90      172.46     14.94 o 
   8   7   2       75.84       90.49     11.90 o 
   9   7   2       37.23       39.32     12.11 o 
  10   7   2      103.94      110.31     13.67 o 
  11   7   2      237.23      257.52      8.11 o 
  12   7   2        3.45        9.60      7.11 o 
 -13   8   2        4.24       20.34     18.27 o 
 -12   8   2      126.59      128.69      9.76 o 
 -11   8   2       49.86       43.42     16.22 o 
 -10   8   2      353.40      354.82     18.84 o 
  -9   8   2        8.68       21.06      6.72 o 
  -8   8   2      328.40      376.89     14.16 o 
  -7   8   2        0.41        7.14      6.61 o 
  -6   8   2      527.01      512.19      7.09 o 
  -5   8   2       54.92       67.68      5.79 o 
  -4   8   2       96.33       97.08      4.77 o 
  -3   8   2      207.55      191.64      5.47 o 
  -2   8   2      989.41      922.23      6.64 o 
  -1   8   2      724.73      710.69     12.78 o 
   0   8   2      536.78      531.13      6.67 o 
   1   8   2      672.27      648.20     10.67 o 
   2   8   2      891.01      842.79     10.44 o 
   3   8   2     1534.35     1455.50     20.95 o 
   4   8   2        0.25        0.97      5.74 o 
   5   8   2      684.33      595.58     10.34 o 
   6   8   2      495.95      455.52     29.95 o 
   7   8   2       92.87       80.69     10.62 o 
   8   8   2        4.86       14.22      6.72 o 
   9   8   2      692.42      646.78     16.07 o 
  10   8   2      188.95      187.13      7.83 o 
  11   8   2      105.23       90.34     18.55 o 
 -12   9   2      302.61      280.22     10.48 o 
 -11   9   2       19.41       29.27      7.83 o 
 -10   9   2      233.89      196.61      9.41 o 
  -9   9   2       32.29       49.80      7.86 o 
  -8   9   2       16.67       26.82      8.36 o 
  -7   9   2        6.26        8.93      5.69 o 
  -6   9   2      319.57      275.20      6.01 o 
  -5   9   2      692.50      671.42      6.51 o 
  -4   9   2      130.30      129.89      5.85 o 
  -3   9   2      100.82       93.99      5.01 o 
  -2   9   2      342.53      334.54      5.69 o 
  -1   9   2       15.09       16.41      5.49 o 
   0   9   2     1314.06     1303.91     15.23 o 
   1   9   2        4.65       10.40      5.49 o 
   2   9   2       82.92       81.60      5.95 o 
   3   9   2      241.82      250.73      5.79 o 
   4   9   2       19.40       31.66      8.86 o 
   5   9   2      401.30      359.35      8.81 o 
   6   9   2      142.78      134.49      6.26 o 
   7   9   2       14.09       15.03      8.26 o 
   8   9   2      121.44      116.42      7.40 o 
   9   9   2        0.11        7.38      7.52 o 
  10   9   2       55.99       89.74      7.99 o 
 -11  10   2       19.98       35.68     18.34 o 
 -10  10   2      216.01      236.62     30.73 o 
  -9  10   2        2.58       -0.99      9.11 o 
  -8  10   2      445.63      447.82     15.32 o 
  -7  10   2      554.36      539.77      6.97 o 
  -6  10   2      130.63      163.19      9.13 o 
  -5  10   2       42.19       39.58      5.86 o 
  -4  10   2      127.72      127.46      6.58 o 
  -3  10   2       58.86       56.20      5.26 o 
  -2  10   2      211.30      202.75      6.11 o 
  -1  10   2       78.34       88.17      6.23 o 
   0  10   2     1312.48     1300.05     11.37 o 
   1  10   2      947.23      947.64     14.17 o 
   2  10   2      204.56      213.90      6.13 o 
   3  10   2      162.71      158.39      6.44 o 
   4  10   2       87.14      110.38      6.54 o 
   5  10   2     1491.12     1430.03     76.90 o 
   6  10   2       21.78       15.39      7.25 o 
   7  10   2      319.90      333.52      7.78 o 
   8  10   2      266.73      278.28      8.23 o 
   9  10   2      113.33      113.14      8.57 o 
 -10  11   2        1.04       13.47      8.41 o 
  -9  11   2       58.33       60.51      9.81 o 
  -8  11   2      195.38      184.39      7.84 o 
  -7  11   2      130.29      131.58      8.07 o 
  -6  11   2        2.55       17.21      6.55 o 
  -5  11   2      136.13      122.35      5.76 o 
  -4  11   2       12.90       22.27      6.00 o 
  -3  11   2      371.74      364.94      7.86 o 
  -2  11   2      124.13      116.28      6.19 o 
  -1  11   2        5.60       10.39      5.38 o 
   0  11   2     1243.98     1246.04      8.93 o 
   1  11   2        4.24        6.27      6.00 o 
   2  11   2        3.67        8.20      5.44 o 
   3  11   2       38.92       40.91      6.15 o 
   4  11   2        0.17       23.62      8.50 o 
   5  11   2       49.84       48.77      7.57 o 
   6  11   2      155.16      126.58      9.45 o 
   7  11   2        1.07        9.28      7.83 o 
   8  11   2      149.23      178.93     25.07 o 
  -8  12   2      337.58      331.85     18.91 o 
  -7  12   2       59.30       62.54      6.84 o 
  -6  12   2      202.18      215.85      5.99 o 
  -5  12   2       63.66       73.55      7.52 o 
  -4  12   2      252.75      281.59      6.31 o 
  -3  12   2       28.66       26.08      5.21 o 
  -2  12   2        0.03        6.94      5.63 o 
  -1  12   2      147.84      156.42      7.48 o 
   0  12   2      606.47      603.69      7.29 o 
   1  12   2      450.69      447.33      6.49 o 
   2  12   2      198.74      219.07      8.46 o 
   3  12   2       65.69       68.77      6.73 o 
   4  12   2        8.59       16.49      8.40 o 
   5  12   2      140.80      143.23      8.43 o 
   6  12   2        0.76       -4.43     10.83 o 
   7  12   2        0.98       21.75     14.87 o 
  -6  13   2      235.92      224.74      8.76 o 
  -5  13   2      154.35      129.82      7.65 o 
  -4  13   2      261.40      298.23      8.16 o 
  -3  13   2      110.02      111.19     11.51 o 
  -2  13   2       35.63       34.42      6.81 o 
  -1  13   2       59.92       70.58      6.83 o 
   0  13   2       98.27      112.40      6.99 o 
   1  13   2       27.58       47.57      8.03 o 
   2  13   2       39.92       64.52      7.12 o 
   3  13   2       13.67       41.16     11.14 o 
   4  13   2        4.23        0.07     11.20 o 
   5  13   2        4.78        5.31      7.41 o 
  -2  14   2       29.08       29.31      6.16 o 
  -1  14   2      118.77      118.56      7.56 o 
   0  14   2        3.58        4.22      7.77 o 
 -15   0   3        0.05       27.33     13.45 o 
 -13   0   3        0.63        2.55     12.18 o 
 -11   0   3      169.67      125.91     11.33 o 
  -9   0   3     1749.02     1708.86     16.29 o 
  -7   0   3       28.73        7.65      7.08 o 
  -3   0   3      235.49      291.47     11.61 o 
  -1   0   3     9788.55    10724.17    433.80 o 
   1   0   3     2209.03     2280.37     37.32 o 
   3   0   3      528.31      467.16      8.98 o 
   5   0   3     2714.68     2854.45     59.27 o 
   7   0   3       98.78       90.37      8.01 o 
   9   0   3       73.28       78.48      8.26 o 
  11   0   3       40.85       51.46     11.19 o 
 -16   1   3       16.62       18.97      8.56 o 
 -15   1   3       21.27       16.14      6.80 o 
 -14   1   3      207.05      205.29     11.20 o 
 -13   1   3       30.51       34.10      6.13 o 
 -12   1   3       15.83        2.48      5.79 o 
 -11   1   3        0.95        7.81      6.26 o 
 -10   1   3      387.38      356.39      8.86 o 
  -9   1   3      108.37      110.89      7.91 o 
  -8   1   3      708.08      674.43      8.13 o 
  -7   1   3      243.01      257.96      6.98 o 
  -6   1   3      985.57     1161.19     14.19 o 
  -5   1   3      993.58     1103.81     26.98 o 
  -4   1   3       11.22       30.39      8.06 o 
  -3   1   3      230.42      261.24     10.36 o 
  -2   1   3     5254.40     5641.57     23.42 o 
  -1   1   3       39.30       61.50      8.94 o 
   1   1   3       57.01       57.51      7.75 o 
   2   1   3     3584.95     3470.99     41.63 o 
   3   1   3      445.12      437.84     12.40 o 
   4   1   3      246.13      226.37      5.81 o 
   5   1   3      751.56      766.10      8.52 o 
   6   1   3      304.46      268.77      7.05 o 
   7   1   3       15.91       12.92      5.59 o 
   8   1   3      373.77      336.00     12.35 o 
   9   1   3        0.03        3.80      6.56 o 
  10   1   3      152.38      138.91      6.11 o 
  11   1   3      242.47      217.69     17.56 o 
  12   1   3        0.79       11.97      7.77 o 
  13   1   3       62.79       65.32      8.25 o 
 -15   2   3        4.17        4.89      8.09 o 
 -14   2   3        7.61       13.80      9.06 o 
 -13   2   3       52.76       55.34      6.15 o 
 -12   2   3      235.06      235.87     11.20 o 
 -11   2   3      173.82      142.25      6.67 o 
 -10   2   3        1.65        1.05      6.29 o 
  -9   2   3      305.14      300.89      6.79 o 
  -8   2   3       95.15       86.16      6.21 o 
  -7   2   3     3143.04     3335.59     16.36 o 
  -6   2   3       74.54       78.15      6.53 o 
  -5   2   3      404.22      407.33     14.94 o 
  -4   2   3      147.51      132.32      9.24 o 
  -3   2   3     1550.76     1720.67     21.91 o 
  -2   2   3      172.54      166.51      7.12 o 
  -1   2   3     7072.79     7107.72     61.04 o 
   0   2   3    10594.68    10669.29    117.80 o 
   1   2   3      119.96      123.73      6.80 o 
   2   2   3       87.39       85.72      5.44 o 
   3   2   3      624.48      659.28     15.35 o 
   4   2   3      358.85      374.00      6.73 o 
   5   2   3      153.56      145.87      5.64 o 
   6   2   3       75.92       81.71      5.26 o 
   7   2   3       29.40       49.01      6.08 o 
   8   2   3       16.94       17.64      4.44 o 
   9   2   3        3.69        7.38      6.51 o 
  10   2   3       11.89       14.32      6.07 o 
  11   2   3       57.62       67.25      7.65 o 
  12   2   3        0.02        1.19      7.88 o 
  13   2   3      219.60      233.18      8.90 o 
 -15   3   3        2.82        8.19      7.83 o 
 -14   3   3      727.32      737.98     14.23 o 
 -13   3   3        0.08       10.35      5.94 o 
 -12   3   3      492.79      494.50     41.50 o 
 -11   3   3        0.01        7.13      6.47 o 
 -10   3   3      776.26      743.65     10.07 o 
  -9   3   3      172.97      161.22      7.43 o 
  -8   3   3      349.20      352.07      6.06 o 
  -7   3   3       11.64        4.79      7.24 o 
  -6   3   3      184.87      158.71      5.39 o 
  -5   3   3      266.31      282.51      5.14 o 
  -4   3   3      833.80      808.11      8.47 o 
  -3   3   3     1543.81     1689.16     20.02 o 
  -2   3   3     1360.61     1164.85     20.82 o 
  -1   3   3      240.69      257.23      7.97 o 
   0   3   3      695.19      747.54     22.63 o 
   1   3   3     1197.49     1223.13     18.83 o 
   2   3   3      368.66      444.94      9.22 o 
   3   3   3      215.97      238.64      8.01 o 
   4   3   3      938.64      943.10     18.27 o 
   5   3   3      875.97      848.36      8.35 o 
   6   3   3      113.69      130.02      7.22 o 
   7   3   3       13.89       12.23      7.27 o 
   8   3   3     1134.89     1159.45     22.15 o 
   9   3   3       33.96       38.58      7.09 o 
  10   3   3      342.34      333.97     10.08 o 
  11   3   3      153.71      142.40      7.28 o 
  12   3   3       79.38       79.40      7.96 o 
  13   3   3        1.43        5.29      8.73 o 
 -15   4   3       80.23       83.91     11.37 o 
 -14   4   3      755.91      780.22     23.93 o 
 -13   4   3        0.83       15.32      6.36 o 
 -12   4   3        6.87       13.35      6.95 o 
 -11   4   3       10.46        9.73      6.62 o 
 -10   4   3       11.87       25.45      5.09 o 
  -9   4   3       16.80       10.30      4.94 o 
  -8   4   3     1561.80     1497.70     17.93 o 
  -7   4   3      929.92      983.54      8.87 o 
  -6   4   3       62.48       51.33      4.85 o 
  -5   4   3      239.97      249.82     10.14 o 
  -4   4   3      375.53      434.26      8.22 o 
  -3   4   3     2039.49     2109.02     14.35 o 
  -2   4   3      104.33      129.08      5.04 o 
  -1   4   3        0.57        3.65      4.77 o 
   0   4   3      114.74      115.26      6.62 o 
   1   4   3      353.87      344.75      7.84 o 
   2   4   3       14.70       15.38      5.31 o 
   3   4   3      731.42      766.75     34.49 o 
   4   4   3       98.22       91.50      7.66 o 
   5   4   3      701.53      683.00     19.40 o 
   6   4   3      273.35      297.26      8.36 o 
   7   4   3       40.38       43.75      8.50 o 
   8   4   3      655.14      630.08     27.33 o 
   9   4   3      403.48      412.01     14.52 o 
  10   4   3        5.20       17.13     13.17 o 
  11   4   3      411.60      415.30      8.37 o 
  12   4   3        3.13       12.04      6.71 o 
  13   4   3        9.08        8.53      8.17 o 
 -15   5   3      130.71      137.88      8.76 o 
 -14   5   3      567.93      589.23     10.62 o 
 -13   5   3        8.98       11.41      7.02 o 
 -12   5   3     1489.29     1481.68     22.10 o 
 -11   5   3       72.28       79.15      5.49 o 
 -10   5   3      516.54      520.97      7.03 o 
  -9   5   3     2058.28     1999.46     24.99 o 
  -8   5   3        9.56       17.20      6.46 o 
  -7   5   3        9.32       16.89      6.24 o 
  -6   5   3     2279.39     2276.59     25.05 o 
  -5   5   3      469.08      453.31      5.70 o 
  -4   5   3      762.72      768.24      6.48 o 
  -3   5   3     4326.89     4769.12     45.42 o 
  -2   5   3       34.62       36.51      5.02 o 
  -1   5   3      903.93      903.87      9.12 o 
   0   5   3       55.37       64.80      4.95 o 
   1   5   3       67.18       65.47      5.02 o 
   2   5   3     1287.43     1203.12     44.86 o 
   3   5   3     5985.25     6031.23     78.89 o 
   4   5   3      667.21      707.65     33.92 o 
   5   5   3      180.55      167.71      7.91 o 
   6   5   3      514.77      485.56     28.18 o 
   7   5   3      223.36      221.17     16.85 o 
   8   5   3       50.01       46.71      5.61 o 
   9   5   3       21.33       19.62      6.71 o 
  10   5   3      236.83      252.64      8.96 o 
  11   5   3        0.83       -1.48      9.06 o 
  12   5   3      164.77      159.40      8.36 o 
  13   5   3       93.51       96.85     16.50 o 
 -14   6   3      457.89      451.99     22.28 o 
 -13   6   3        4.24       16.44      7.76 o 
 -12   6   3        0.77        7.23      6.03 o 
 -11   6   3       30.58       35.00      5.65 o 
 -10   6   3       77.78      105.81      6.65 o 
  -9   6   3       42.54       49.94      5.12 o 
  -8   6   3      781.81      765.03     13.84 o 
  -7   6   3       15.69       27.39      6.29 o 
  -6   6   3       48.72       43.38      5.45 o 
  -5   6   3        2.82       10.14      4.69 o 
  -4   6   3      224.15      262.62      5.75 o 
  -3   6   3        4.76       10.32      5.42 o 
  -2   6   3       14.58       11.37      4.65 o 
  -1   6   3      221.71      212.08      5.36 o 
   0   6   3      100.30       91.05      4.86 o 
   1   6   3      121.98      126.54      5.07 o 
   2   6   3       80.46       94.77      6.84 o 
   3   6   3      186.34      173.38      7.07 o 
   4   6   3       26.92       21.15      7.71 o 
   5   6   3       99.04       98.21      6.41 o 
   6   6   3      252.56      231.58     24.50 o 
   7   6   3      560.01      511.23      7.62 o 
   8   6   3     1288.98     1274.68     36.68 o 
   9   6   3      304.31      334.40     20.89 o 
  10   6   3       34.08       50.04      7.15 o 
  11   6   3        3.49        1.98      6.71 o 
  12   6   3       15.85       30.57     10.06 o 
 -14   7   3      133.66      158.05     14.73 o 
 -13   7   3      159.90      173.63     14.16 o 
 -12   7   3       58.08       49.67      8.11 o 
 -11   7   3      246.97      265.72      6.69 o 
 -10   7   3      374.74      365.09      9.14 o 
  -9   7   3      417.20      419.46      7.66 o 
  -8   7   3      692.54      699.73     11.63 o 
  -7   7   3       60.86       54.20      5.30 o 
  -6   7   3       78.23       62.79      5.27 o 
  -5   7   3      633.49      670.73      8.61 o 
  -4   7   3      291.20      287.77      5.36 o 
  -3   7   3     1259.71     1281.31      6.99 o 
  -2   7   3      406.53      358.67      7.48 o 
  -1   7   3       68.38       72.21      5.07 o 
   0   7   3      630.25      587.64      6.59 o 
   1   7   3      534.40      530.67      8.85 o 
   2   7   3       77.26       86.66      6.94 o 
   3   7   3      376.86      391.99      6.49 o 
   4   7   3     1207.81     1074.54     12.32 o 
   5   7   3      268.25      258.04      8.16 o 
   6   7   3       14.73        6.80      5.45 o 
   7   7   3      291.35      283.06      8.43 o 
   8   7   3      398.06      409.82      7.69 o 
   9   7   3       21.86       30.61     24.43 o 
  10   7   3      300.80      290.08     10.69 o 
  11   7   3       60.89       55.47      6.96 o 
 -13   8   3       28.93       37.67     14.16 o 
 -12   8   3       53.63       74.07     18.13 o 
 -11   8   3        0.18       -2.41      8.86 o 
 -10   8   3      195.65      200.19      6.31 o 
  -9   8   3      211.52      194.38      5.75 o 
  -8   8   3       34.20       32.94      5.86 o 
  -7   8   3      384.61      394.17      6.49 o 
  -6   8   3      445.82      418.46      8.27 o 
  -5   8   3        0.53        6.06      4.49 o 
  -4   8   3      112.54       95.59      5.68 o 
  -3   8   3       98.12       93.80      5.02 o 
  -2   8   3        3.02       16.05      5.36 o 
  -1   8   3      316.30      301.69      5.19 o 
   0   8   3        6.48       18.59      5.63 o 
   1   8   3      194.15      200.84      6.17 o 
   2   8   3       97.49      113.38      5.26 o 
   3   8   3      385.39      425.40      7.71 o 
   4   8   3       14.41       26.24      6.59 o 
   5   8   3      587.51      552.71     38.88 o 
   6   8   3        0.05        9.91      8.01 o 
   7   8   3       21.39       15.17      6.75 o 
   8   8   3       84.17       84.00      7.18 o 
   9   8   3      383.65      397.87     28.54 o 
  10   8   3        0.09       -4.86     24.86 o 
  11   8   3       14.46       20.63     10.27 o 
 -12   9   3      230.35      229.73      8.97 o 
 -11   9   3      117.27      127.58     14.45 o 
 -10   9   3       29.29       40.35      6.74 o 
  -9   9   3      817.32      807.45      7.99 o 
  -8   9   3      533.36      504.38     13.77 o 
  -7   9   3      195.59      203.33      5.40 o 
  -6   9   3       33.32       48.05      6.80 o 
  -5   9   3      230.29      233.32      6.64 o 
  -4   9   3      653.51      651.98      7.15 o 
  -3   9   3       43.04       44.56      5.05 o 
  -2   9   3       72.33       63.23      4.57 o 
  -1   9   3      247.87      244.61      5.64 o 
   0   9   3        5.89       20.78      5.45 o 
   1   9   3       28.04       38.91      4.99 o 
   2   9   3      667.67      678.88      8.09 o 
   3   9   3       12.45       29.63      7.35 o 
   4   9   3      176.99      167.15      7.06 o 
   5   9   3        9.08        8.28     11.90 o 
   6   9   3      125.20      115.85      6.01 o 
   7   9   3      161.82      151.17     16.50 o 
   8   9   3        2.80       21.66     11.83 o 
   9   9   3      286.02      264.49      8.29 o 
  10   9   3       37.86       40.29      8.20 o 
 -11  10   3        0.12       20.47      8.17 o 
 -10  10   3      147.72      123.52      7.01 o 
  -9  10   3        3.62       12.84      8.22 o 
  -8  10   3        0.27       -0.05      6.54 o 
  -7  10   3        6.39       14.85      6.32 o 
  -6  10   3       78.96       70.95      6.07 o 
  -5  10   3        4.56       10.51      5.20 o 
  -4  10   3      476.41      458.66      6.38 o 
  -3  10   3      308.68      306.92      5.73 o 
  -2  10   3        5.85        8.49      4.70 o 
  -1  10   3       31.37       38.04      5.77 o 
   0  10   3      191.03      183.70      6.85 o 
   1  10   3        0.01        2.34      5.60 o 
   2  10   3        8.36        9.10      6.90 o 
   3  10   3      199.65      194.64      5.84 o 
   4  10   3        6.79       13.69      8.56 o 
   5  10   3       68.35       77.78     17.77 o 
   6  10   3      282.60      309.50      7.91 o 
   7  10   3       93.69      109.27      9.42 o 
   8  10   3        6.60        9.12      7.81 o 
   9  10   3        4.70       -1.42     10.21 o 
 -10  11   3      233.46      219.71     25.21 o 
  -9  11   3      644.90      641.70     10.06 o 
  -8  11   3       40.42       87.46     22.18 o 
  -7  11   3      219.86      224.00      7.28 o 
  -6  11   3     1426.10     1349.94      8.46 o 
  -5  11   3        1.39       11.09      5.50 o 
  -4  11   3       20.87       37.58     10.09 o 
  -3  11   3      571.71      590.83     11.28 o 
  -2  11   3       77.12       78.34      6.05 o 
  -1  11   3      322.60      312.28      8.10 o 
   0  11   3      257.77      258.22     11.82 o 
   1  11   3       15.11       29.79      5.91 o 
   2  11   3        0.05        4.56      5.66 o 
   3  11   3       56.16       53.36      6.82 o 
   4  11   3      166.33      169.90      7.62 o 
   5  11   3       50.33       51.86      9.35 o 
   6  11   3      194.17      192.70     10.55 o 
   7  11   3      359.74      366.00     13.03 o 
   8  11   3      165.25      159.94     10.13 o 
  -8  12   3        5.19        0.94      8.93 o 
  -7  12   3        6.15        7.82      7.23 o 
  -6  12   3       41.20       49.46      7.05 o 
  -5  12   3       32.25       30.29      6.27 o 
  -4  12   3       12.47       22.70      6.53 o 
  -3  12   3      215.94      227.00      5.73 o 
  -2  12   3        4.49       11.36      5.18 o 
  -1  12   3        4.18       -1.31      6.30 o 
   0  12   3      248.12      250.61      6.78 o 
   1  12   3        3.55        8.22      7.51 o 
   2  12   3      225.78      240.40      8.56 o 
   3  12   3        3.92       22.97      7.96 o 
   4  12   3        3.34       11.13      9.51 o 
   5  12   3       83.82       79.57     21.24 o 
   6  12   3       36.03       44.22     22.94 o 
  -6  13   3       19.87       28.33      7.69 o 
  -5  13   3      473.39      496.89      8.26 o 
  -4  13   3      249.11      257.77      7.17 o 
  -3  13   3       25.51       31.20      5.66 o 
  -2  13   3        7.37        1.44      5.49 o 
  -1  13   3      748.07      695.44     14.31 o 
   0  13   3        1.60       12.39      6.18 o 
   1  13   3      326.59      321.84      7.65 o 
   2  13   3       16.63       19.72      8.17 o 
   3  13   3      292.75      322.48      9.35 o 
   4  13   3       78.86      102.22     14.23 o 
 -16   0   4        0.40        4.24     15.51 o 
 -14   0   4      846.99      902.47      9.66 o 
 -12   0   4     1378.87     1313.16     15.44 o 
 -10   0   4       21.18       59.20     11.05 o 
  -8   0   4     2263.87     2246.48     16.00 o 
  -4   0   4     7684.36     8075.53     31.87 o 
  -2   0   4      313.43      227.88      7.41 o 
   0   0   4       75.10       17.87      7.20 o 
   2   0   4       84.81       68.93      6.69 o 
   4   0   4       83.67       59.65      7.51 o 
   6   0   4     1562.02     1518.35     11.35 o 
   8   0   4      160.15      149.59      8.11 o 
  10   0   4       32.54       39.37     11.90 o 
  12   0   4     1243.84     1293.76     18.13 o 
 -16   1   4       12.65       11.72      8.39 o 
 -15   1   4       57.00       50.58      7.98 o 
 -14   1   4        8.05       14.59      7.30 o 
 -13   1   4       53.20       62.99      6.95 o 
 -12   1   4       72.68       57.94      6.18 o 
 -11   1   4       78.82       80.66      7.23 o 
 -10   1   4      193.05      197.71      6.07 o 
  -9   1   4      348.09      356.31      6.38 o 
  -8   1   4        5.54       -2.35      5.28 o 
  -7   1   4      164.63      175.50      7.81 o 
  -6   1   4      606.17      623.20     18.20 o 
  -5   1   4      128.12      139.91      7.58 o 
  -4   1   4      223.29      263.42     10.34 o 
  -3   1   4      512.14      523.66     20.68 o 
  -2   1   4      215.85      196.15      6.36 o 
  -1   1   4     5267.33     5790.71     71.51 o 
   0   1   4       52.54       77.48      5.66 o 
   1   1   4     4637.03     4799.60     30.66 o 
   2   1   4      106.58      107.75      6.67 o 
   3   1   4      736.30      727.19      7.70 o 
   4   1   4      449.06      430.65      6.74 o 
   5   1   4     2067.73     2090.93     14.30 o 
   6   1   4       15.56       15.33      6.32 o 
   7   1   4      110.31      113.55      6.67 o 
   8   1   4      179.05      181.12      5.89 o 
   9   1   4       53.77       63.21      6.29 o 
  10   1   4       35.48       44.51      6.86 o 
  11   1   4       29.44       34.87      6.61 o 
  12   1   4      171.84      164.49      9.76 o 
  13   1   4      112.98      117.24      8.53 o 
 -16   2   4       50.99       71.21     15.72 o 
 -15   2   4       15.02        9.77      8.71 o 
 -14   2   4       27.84       28.65      9.22 o 
 -13   2   4        0.09        7.19      5.93 o 
 -12   2   4      206.82      184.99      7.06 o 
 -11   2   4       13.65       18.38      5.55 o 
 -10   2   4     1367.68     1384.11      9.81 o 
  -9   2   4     1822.40     1757.25     16.20 o 
  -8   2   4        4.13        2.63      5.17 o 
  -7   2   4      344.32      322.02     10.06 o 
  -6   2   4     2649.05     2751.18     12.64 o 
  -5   2   4       66.54       72.62      5.46 o 
  -4   2   4     1680.71     1692.94     48.38 o 
  -3   2   4      400.51      428.45     15.30 o 
  -2   2   4      635.37      703.13      9.45 o 
  -1   2   4    13210.40    13959.54    131.12 o 
   0   2   4     1333.04     1477.98     18.63 o 
   1   2   4      969.13     1002.80     12.77 o 
   2   2   4     2328.24     2274.12     19.81 o 
   3   2   4     1129.49     1158.25     17.04 o 
   4   2   4      455.68      386.19      6.64 o 
   5   2   4      502.72      515.09      7.85 o 
   6   2   4       52.89       54.82      5.56 o 
   7   2   4       14.05        7.99      5.06 o 
   8   2   4       18.63       20.54      4.99 o 
   9   2   4      188.05      176.92      6.47 o 
  10   2   4      458.98      467.13     10.17 o 
  11   2   4       13.27       26.31      7.74 o 
  12   2   4       14.18       23.98      8.07 o 
  13   2   4       54.52       55.10      9.07 o 
 -15   3   4        1.27       -1.15      7.90 o 
 -14   3   4       18.66       15.72      9.21 o 
 -13   3   4        0.71       10.19      7.07 o 
 -12   3   4       28.64       39.05      6.57 o 
 -11   3   4        6.96       15.37      5.67 o 
 -10   3   4       18.44       15.33      6.24 o 
  -9   3   4     3564.88     3556.79     15.45 o 
  -8   3   4      601.23      563.19      9.00 o 
  -7   3   4      107.61      107.22      7.66 o 
  -6   3   4     1176.19     1262.45     10.68 o 
  -5   3   4        0.05        1.89      5.10 o 
  -4   3   4      778.15      892.35     13.81 o 
  -3   3   4      780.71      736.10      9.96 o 
  -2   3   4      487.04      522.53     12.13 o 
  -1   3   4       56.33       45.25      5.13 o 
   0   3   4       52.86       56.61      5.40 o 
   1   3   4     3192.22     3342.86     54.93 o 
   2   3   4        0.70        9.76      6.26 o 
   3   3   4      294.33      257.96      5.88 o 
   4   3   4      189.34      177.01      6.09 o 
   5   3   4      377.43      388.56      6.70 o 
   6   3   4       81.91       80.49      5.22 o 
   7   3   4      719.57      673.80     11.00 o 
   8   3   4     1357.65     1322.82     15.65 o 
   9   3   4       39.13       47.99      7.42 o 
  10   3   4        5.23       19.73      6.42 o 
  11   3   4      294.95      318.37     11.73 o 
  12   3   4        6.38       15.03      8.74 o 
  13   3   4      177.27      180.03      9.10 o 
 -15   4   4       36.57       39.95      7.83 o 
 -14   4   4      152.49      186.16     10.94 o 
 -13   4   4        0.13        7.61      7.19 o 
 -12   4   4      420.01      381.72     67.89 o 
 -11   4   4      252.37      256.48      7.25 o 
 -10   4   4       57.58       74.93     10.98 o 
  -9   4   4      848.22      806.27      9.56 o 
  -8   4   4     2525.21     2496.94     12.24 o 
  -7   4   4        8.89       12.81      7.44 o 
  -6   4   4     1566.77     1516.23     29.54 o 
  -5   4   4       17.33       23.55      5.27 o 
  -4   4   4     6286.39     6603.92     48.76 o 
  -3   4   4      260.36      307.99      6.06 o 
  -2   4   4      283.93      305.00     12.44 o 
  -1   4   4      378.83      398.04      6.54 o 
   0   4   4      380.43      455.68      6.87 o 
   1   4   4      791.08      812.67      8.46 o 
   2   4   4     4621.22     4815.06     69.65 o 
   3   4   4      619.50      701.21     13.14 o 
   4   4   4        6.78        6.67      6.10 o 
   5   4   4       72.44       77.25      7.61 o 
   6   4   4      190.23      170.36      8.11 o 
   7   4   4        2.23        6.98      5.41 o 
   8   4   4      232.24      221.87      8.99 o 
   9   4   4      225.81      216.00     15.72 o 
  10   4   4       16.13       34.99      9.13 o 
  11   4   4        3.64       20.66      7.54 o 
  12   4   4      167.77      159.11      8.50 o 
 -15   5   4       65.52       67.12      7.84 o 
 -14   5   4       25.73       37.17      7.93 o 
 -13   5   4      164.30      176.47     11.18 o 
 -12   5   4      797.82      804.47     12.98 o 
 -11   5   4      215.13      228.51      6.29 o 
 -10   5   4       24.93       38.67      6.79 o 
  -9   5   4      731.36      723.28     10.22 o 
  -8   5   4      237.26      245.21      6.56 o 
  -7   5   4      118.53      130.79      5.68 o 
  -6   5   4      400.84      416.25     10.71 o 
  -5   5   4      228.44      213.02      4.76 o 
  -4   5   4      599.51      633.31      8.03 o 
  -3   5   4       70.14       65.01      7.58 o 
  -2   5   4      196.15      199.83      6.27 o 
  -1   5   4       11.66       15.00      6.02 o 
   0   5   4       90.93       98.64      4.93 o 
   1   5   4      307.92      331.41      7.01 o 
   2   5   4       72.57       48.46      5.25 o 
   3   5   4     1446.01     1489.35     10.62 o 
   4   5   4      636.52      598.39     12.11 o 
   5   5   4        9.05        7.89      6.30 o 
   6   5   4      379.34      361.72      8.46 o 
   7   5   4       37.27       35.60      6.50 o 
   8   5   4      505.06      482.51      8.81 o 
   9   5   4       13.66       15.15      8.61 o 
  10   5   4       27.60       37.44      8.81 o 
  11   5   4       15.55       15.21      9.56 o 
  12   5   4        0.15        3.21      8.28 o 
 -14   6   4       22.00       26.64      9.54 o 
 -13   6   4       27.86       29.59      8.73 o 
 -12   6   4        5.82       10.55      6.38 o 
 -11   6   4      368.39      350.76      7.07 o 
 -10   6   4      186.16      215.84      5.47 o 
  -9   6   4      425.69      413.37      6.35 o 
  -8   6   4      760.95      759.90      7.93 o 
  -7   6   4       55.06       55.48      4.90 o 
  -6   6   4      108.79      123.86      5.60 o 
  -5   6   4        0.42        8.68      5.81 o 
  -4   6   4      189.31      205.23      7.38 o 
  -3   6   4      358.07      335.44      5.16 o 
  -2   6   4      455.20      402.08      8.14 o 
  -1   6   4        0.11        4.99      6.48 o 
   0   6   4     2697.23     2544.16     13.89 o 
   1   6   4      284.73      276.81      5.73 o 
   2   6   4       32.51       37.69      4.62 o 
   3   6   4     1327.14     1290.26      8.87 o 
   4   6   4     1320.10     1294.19     10.48 o 
   5   6   4        0.94        5.86      6.21 o 
   6   6   4        0.90       13.03      7.61 o 
   7   6   4        7.58       25.33     16.64 o 
   8   6   4      358.84      367.07     13.60 o 
   9   6   4      117.54      124.20      7.43 o 
  10   6   4       34.77       48.50      9.11 o 
  11   6   4      144.25      159.10     25.07 o 
  12   6   4        6.62        3.66      8.38 o 
 -14   7   4       14.86       12.35      8.81 o 
 -13   7   4       10.14       22.53      9.04 o 
 -12   7   4        3.72       10.82      8.44 o 
 -11   7   4      161.37      164.40      6.69 o 
 -10   7   4       24.06       40.41      5.83 o 
  -9   7   4        0.38       10.19      6.46 o 
  -8   7   4      154.08      152.20      9.34 o 
  -7   7   4      126.89      136.76      5.28 o 
  -6   7   4      195.09      180.79      5.79 o 
  -5   7   4       34.98       41.79      4.99 o 
  -4   7   4        0.53       15.87      5.48 o 
  -3   7   4       31.89       22.11      5.47 o 
  -2   7   4       75.02       73.08      5.04 o 
  -1   7   4      951.08      925.11     10.98 o 
   0   7   4        0.01       -5.97      5.97 o 
   1   7   4       77.79       86.21      8.52 o 
   2   7   4      229.37      247.88      6.34 o 
   3   7   4      398.52      372.08     10.46 o 
   4   7   4       64.59       62.48     12.46 o 
   5   7   4      107.93       86.35      6.39 o 
   6   7   4      337.48      315.63      8.36 o 
   7   7   4      322.89      313.00     16.50 o 
   8   7   4      136.92      143.62      7.41 o 
   9   7   4        9.11        9.39      9.01 o 
  10   7   4        1.21      -17.07     17.07 o 
  11   7   4       17.72       16.83     10.27 o 
 -13   8   4       14.05       12.18     14.02 o 
 -12   8   4        8.63       19.25      9.78 o 
 -11   8   4       71.51       86.83      6.14 o 
 -10   8   4      372.05      366.02     11.80 o 
  -9   8   4      504.40      500.93      6.31 o 
  -8   8   4      139.91      151.13      5.14 o 
  -7   8   4      359.75      403.44     14.70 o 
  -6   8   4       35.92       25.94      5.50 o 
  -5   8   4      518.66      457.53     12.16 o 
  -4   8   4       79.90       99.40      4.47 o 
  -3   8   4      313.73      283.69      5.45 o 
  -2   8   4      264.57      237.33      6.02 o 
  -1   8   4     4048.14     3922.04     33.42 o 
   0   8   4     1209.20     1157.75     12.41 o 
   1   8   4      213.15      203.68      7.24 o 
   2   8   4      143.14      123.21     10.25 o 
   3   8   4        0.14        8.77      5.45 o 
   4   8   4        0.69        0.57     10.06 o 
   5   8   4      162.70      173.94      6.86 o 
   6   8   4      523.79      537.52      7.72 o 
   7   8   4        1.99        0.52      6.79 o 
   8   8   4      720.73      702.17      8.71 o 
   9   8   4        3.78       21.06     15.93 o 
  10   8   4       19.08       37.26      9.96 o 
 -12   9   4      163.89      189.50     14.73 o 
 -11   9   4       33.18       37.85      6.64 o 
 -10   9   4       41.16       52.79      6.94 o 
  -9   9   4      130.07      131.81      6.56 o 
  -8   9   4        4.22        7.57      4.99 o 
  -7   9   4       36.05       26.55      6.06 o 
  -6   9   4     1777.33     1653.08     19.58 o 
  -5   9   4       74.55       83.41      4.80 o 
  -4   9   4        0.00        7.79      5.01 o 
  -3   9   4        3.83        8.15      5.45 o 
  -2   9   4       33.12       38.49      5.78 o 
  -1   9   4       76.84       82.61      5.18 o 
   0   9   4      921.63      936.90      7.06 o 
   1   9   4      411.78      396.96      6.49 o 
   2   9   4       11.04       17.20      5.84 o 
   3   9   4        7.94       21.64      6.68 o 
   4   9   4      387.93      353.22      7.39 o 
   5   9   4      173.53      145.37     18.27 o 
   6   9   4        3.95       24.01      6.75 o 
   7   9   4      177.33      172.89      9.16 o 
   8   9   4      260.86      256.77      9.61 o 
   9   9   4       30.80       33.48     13.31 o 
 -11  10   4      525.48      562.07      9.11 o 
 -10  10   4       15.59       24.50      7.31 o 
  -9  10   4      133.11      129.15      8.41 o 
  -8  10   4      144.54      145.90      6.59 o 
  -7  10   4      256.19      286.58      6.69 o 
  -6  10   4       52.22       59.08      7.50 o 
  -5  10   4      953.63      946.85      9.65 o 
  -4  10   4       85.19      100.95      5.88 o 
  -3  10   4      971.44      973.20      8.93 o 
  -2  10   4       98.07       98.69      4.94 o 
  -1  10   4     1521.26     1508.92     16.62 o 
   0  10   4      153.02      155.50      7.02 o 
   1  10   4      326.03      293.02      6.31 o 
   2  10   4       10.29       17.69      6.12 o 
   3  10   4       88.97      100.80      7.11 o 
   4  10   4      120.89      120.71      7.30 o 
   5  10   4       37.47       21.85     10.69 o 
   6  10   4      150.96      151.45     11.68 o 
   7  10   4       88.96       87.79     21.67 o 
   8  10   4      182.32      168.51      7.46 o 
 -10  11   4       28.00       24.54      7.82 o 
  -9  11   4       29.31       32.27      7.32 o 
  -8  11   4      128.33      119.60      5.96 o 
  -7  11   4       99.27      103.51      5.98 o 
  -6  11   4        7.04        9.47      5.90 o 
  -5  11   4      112.69      123.45     14.89 o 
  -4  11   4      158.48      148.53      5.70 o 
  -3  11   4       40.53       47.56      6.09 o 
  -2  11   4       14.38       17.87      6.07 o 
  -1  11   4      251.24      253.46     10.53 o 
   0  11   4       56.35       71.52     12.25 o 
   1  11   4       48.92       56.89      7.19 o 
   2  11   4        6.92       22.07      6.58 o 
   3  11   4       41.82       45.19      6.41 o 
   4  11   4        6.15        7.75      7.68 o 
   5  11   4        1.13       -3.70      7.98 o 
   6  11   4        0.03        6.07     22.80 o 
   7  11   4       78.02       77.68     24.71 o 
  -8  12   4        0.07       14.42      8.90 o 
  -7  12   4       87.21       85.14      6.61 o 
  -6  12   4       15.49       20.70      6.83 o 
  -5  12   4      319.61      318.74      9.81 o 
  -4  12   4      229.92      222.33      6.30 o 
  -3  12   4      234.96      246.49      5.76 o 
  -2  12   4       85.30       92.55      5.17 o 
  -1  12   4      132.85      135.52      6.28 o 
   0  12   4      142.46      147.59      7.76 o 
   1  12   4      120.19      157.91     10.48 o 
   2  12   4        0.87       -1.27      6.99 o 
   3  12   4      259.47      253.20     10.32 o 
   4  12   4       76.19       86.40      7.11 o 
   5  12   4      236.31      251.59      9.42 o 
  -6  13   4       21.43       32.04      7.52 o 
  -5  13   4        4.26       10.67      6.54 o 
  -4  13   4       26.51       22.61      7.06 o 
  -3  13   4       60.79       74.84      7.23 o 
  -2  13   4        2.27       -0.36      7.90 o 
  -1  13   4       23.86       32.25      6.99 o 
   0  13   4       67.78       74.07      7.16 o 
   1  13   4       68.91       63.29     11.91 o 
   2  13   4       29.64       30.25      7.24 o 
   3  13   4        3.32        4.20      7.49 o 
 -15   0   5       47.70       32.86     11.90 o 
 -13   0   5      632.30      567.86      9.71 o 
 -11   0   5      707.82      634.45     17.07 o 
  -9   0   5     1218.35     1288.62      8.96 o 
  -7   0   5      310.05      313.42     11.61 o 
  -5   0   5     2431.24     2791.74     18.13 o 
  -3   0   5     1247.28     1370.62    124.91 o 
  -1   0   5     3666.99     4218.39    133.27 o 
   1   0   5     1283.87     1382.46     14.45 o 
   3   0   5      761.91      716.71     14.38 o 
   5   0   5       33.92       59.59      7.70 o 
   7   0   5      978.28      935.29      9.65 o 
   9   0   5       19.68       32.02      8.26 o 
  11   0   5      574.45      558.86     17.84 o 
 -16   1   5      554.91      583.11     17.07 o 
 -15   1   5        8.19       15.77      6.83 o 
 -14   1   5      103.22      102.21      6.46 o 
 -13   1   5       40.93       53.89      9.13 o 
 -12   1   5      611.75      553.59      7.12 o 
 -11   1   5      174.85      159.85      6.59 o 
 -10   1   5      741.49      694.27      7.11 o 
  -9   1   5      611.47      644.52     11.68 o 
  -8   1   5      639.29      588.35      9.19 o 
  -7   1   5      197.72      201.65     12.04 o 
  -6   1   5     2305.53     2375.57     28.89 o 
  -5   1   5      682.65      691.69      9.36 o 
  -4   1   5     1642.34     1667.62     23.63 o 
  -3   1   5       67.70       77.78      6.38 o 
  -2   1   5     2988.01     3046.18     12.61 o 
  -1   1   5      187.87      174.11      6.09 o 
   0   1   5      542.54      731.36      9.93 o 
   1   1   5      182.28      189.41      5.05 o 
   2   1   5      133.96      116.72      5.53 o 
   3   1   5       85.87       96.47      6.34 o 
   4   1   5      144.59      126.98      5.81 o 
   5   1   5      233.03      253.95      6.98 o 
   6   1   5      183.96      165.62      6.65 o 
   7   1   5      522.98      522.19      9.99 o 
   8   1   5      659.45      630.71      7.19 o 
   9   1   5       79.50       77.97      5.35 o 
  10   1   5       14.79       22.20      6.41 o 
  11   1   5      355.04      378.64      7.53 o 
  12   1   5       65.42       73.60     10.27 o 
 -16   2   5       17.67       19.15      7.37 o 
 -15   2   5      122.46      109.66      7.23 o 
 -14   2   5       38.15       48.50      7.36 o 
 -13   2   5      289.32      276.54      6.53 o 
 -12   2   5        1.20        6.88      8.10 o 
 -11   2   5      213.52      266.95      7.81 o 
 -10   2   5      242.87      236.67      6.02 o 
  -9   2   5       76.70       83.48      5.58 o 
  -8   2   5       33.46       30.98      6.16 o 
  -7   2   5        1.34        7.18      5.84 o 
  -6   2   5      161.17      170.33      6.55 o 
  -5   2   5        2.95       10.24      4.69 o 
  -4   2   5     2122.23     2212.82     24.01 o 
  -3   2   5       37.56       65.55      6.24 o 
  -2   2   5      199.60      214.04      8.17 o 
  -1   2   5      149.14      147.45      6.81 o 
   0   2   5     2364.67     2586.55     18.39 o 
   1   2   5      540.16      608.07      7.20 o 
   2   2   5     2578.53     2757.86     27.10 o 
   3   2   5        4.15        5.74      5.58 o 
   4   2   5       54.06       61.88      5.53 o 
   5   2   5       44.09       60.46      6.13 o 
   6   2   5      245.05      238.58      6.22 o 
   7   2   5      578.79      583.07      8.52 o 
   8   2   5      678.67      656.65      7.21 o 
   9   2   5      301.39      326.54      7.07 o 
  10   2   5      437.61      417.70      8.99 o 
  11   2   5      204.96      196.49      8.48 o 
  12   2   5       27.87       41.64      7.42 o 
 -15   3   5        2.77       14.00      7.86 o 
 -14   3   5      104.93       99.32      7.74 o 
 -13   3   5       27.50       37.75      7.06 o 
 -12   3   5       81.28       85.35      6.78 o 
 -11   3   5        0.42       11.41      5.59 o 
 -10   3   5       67.09       69.30      6.37 o 
  -9   3   5      207.33      211.11      6.84 o 
  -8   3   5      273.97      273.34      6.96 o 
  -7   3   5      746.41      744.23     24.50 o 
  -6   3   5      194.85      185.60      6.51 o 
  -5   3   5      357.81      359.95     14.81 o 
  -4   3   5      554.00      470.11      6.16 o 
  -3   3   5      351.34      371.54      9.47 o 
  -2   3   5      100.72      132.23      5.16 o 
  -1   3   5        5.72        6.76      5.28 o 
   0   3   5     2557.41     2621.51     23.27 o 
   1   3   5       63.70       60.89      5.66 o 
   2   3   5      407.98      505.77      9.12 o 
   3   3   5       85.94       78.61      5.97 o 
   4   3   5     1915.78     1874.34     14.86 o 
   5   3   5        3.37        3.10      6.34 o 
   6   3   5      934.53      876.03      7.59 o 
   7   3   5      513.98      526.02      8.00 o 
   8   3   5      621.12      631.50      7.26 o 
   9   3   5      111.08      116.74      5.91 o 
  10   3   5      326.01      324.24      8.59 o 
  11   3   5       21.41       28.12      7.44 o 
  12   3   5      486.57      483.30     17.84 o 
 -15   4   5        3.04        3.42      6.86 o 
 -14   4   5      318.72      338.07      8.38 o 
 -13   4   5        3.01       11.62      6.97 o 
 -12   4   5      390.27      409.31     18.20 o 
 -11   4   5      394.06      406.57      7.24 o 
 -10   4   5       28.58       30.18      5.44 o 
  -9   4   5      106.16      105.75     17.99 o 
  -8   4   5      657.90      599.18      9.70 o 
  -7   4   5       10.93       21.33      6.18 o 
  -6   4   5      171.04      179.21      9.00 o 
  -5   4   5       73.41       75.57      4.83 o 
  -4   4   5       68.79       74.02      4.33 o 
  -3   4   5      814.10      836.52     10.77 o 
  -2   4   5      826.12      895.87     19.57 o 
  -1   4   5     1746.04     1833.10     27.74 o 
   0   4   5      105.25      101.86      5.56 o 
   1   4   5      568.19      551.15     13.84 o 
   2   4   5      297.49      280.28      6.38 o 
   3   4   5      344.29      335.45      6.75 o 
   4   4   5       32.95       29.20      5.52 o 
   5   4   5      138.25      133.15      6.73 o 
   6   4   5       25.35       28.72      6.41 o 
   7   4   5      690.93      643.51      9.21 o 
   8   4   5       45.94       42.14      6.71 o 
   9   4   5      238.35      229.49      8.29 o 
  10   4   5       45.27       60.84      6.36 o 
  11   4   5       14.49       21.14      7.75 o 
  12   4   5       99.89      100.93     10.52 o 
 -15   5   5        0.17       11.44      7.34 o 
 -14   5   5      215.22      263.54     27.73 o 
 -13   5   5      287.57      294.76      8.06 o 
 -12   5   5        2.58       11.17      6.84 o 
 -11   5   5       63.78       76.26      8.30 o 
 -10   5   5      409.04      430.90      8.70 o 
  -9   5   5     1410.42     1351.58     19.40 o 
  -8   5   5       20.19       51.37     11.05 o 
  -7   5   5     1011.13      980.02     14.03 o 
  -6   5   5        2.89        5.90      5.31 o 
  -5   5   5      805.22      761.25      9.42 o 
  -4   5   5       26.36       10.75      5.19 o 
  -3   5   5      380.05      428.27      6.40 o 
  -2   5   5     2299.77     2425.67     38.28 o 
  -1   5   5      381.60      408.19      5.93 o 
   0   5   5      651.43      714.69      8.45 o 
   1   5   5       40.81       41.88      5.11 o 
   2   5   5      448.38      391.89     11.16 o 
   3   5   5        4.63        5.08      6.42 o 
   4   5   5     1202.63     1221.51     41.92 o 
   5   5   5      214.84      205.68      8.06 o 
   6   5   5      532.20      528.09     20.75 o 
   7   5   5       50.97       49.96      8.11 o 
   8   5   5      658.70      630.94      9.61 o 
   9   5   5       10.91       17.96     16.07 o 
  10   5   5      597.54      612.13     10.21 o 
  11   5   5       12.09       28.40     10.11 o 
 -14   6   5      403.73      425.09      8.31 o 
 -13   6   5       11.82       29.57      8.69 o 
 -12   6   5      135.62      114.88     10.48 o 
 -11   6   5        7.45        3.04      5.96 o 
 -10   6   5      129.16      127.12      8.57 o 
  -9   6   5      288.08      295.15     19.54 o 
  -8   6   5      656.75      605.16     11.19 o 
  -7   6   5       58.79       68.16      6.72 o 
  -6   6   5       93.61       74.78      5.66 o 
  -5   6   5        0.87       19.20      6.16 o 
  -4   6   5        4.74        7.20      4.97 o 
  -3   6   5      187.18      220.51      5.45 o 
  -2   6   5        1.80        2.41      9.81 o 
  -1   6   5       92.20       71.77      4.85 o 
   0   6   5       97.48       94.97      5.58 o 
   1   6   5      112.66      117.35      5.43 o 
   2   6   5        0.03        0.19      6.07 o 
   3   6   5     1105.05     1116.65     11.29 o 
   4   6   5      110.27      101.45      7.86 o 
   5   6   5      226.52      208.47      7.96 o 
   6   6   5      146.75      151.77     11.90 o 
   7   6   5        3.47        2.63      8.26 o 
   8   6   5      386.12      382.92      7.86 o 
   9   6   5        0.01       -0.56      7.44 o 
  10   6   5      215.77      234.19     21.46 o 
  11   6   5       73.81       80.30     10.16 o 
 -14   7   5      406.48      433.69     15.95 o 
 -13   7   5      186.04      198.29      9.13 o 
 -12   7   5      412.90      439.23     16.75 o 
 -11   7   5       90.29       99.92      9.06 o 
 -10   7   5      228.43      222.08     14.52 o 
  -9   7   5      609.34      628.49     15.01 o 
  -8   7   5      182.34      162.83      6.77 o 
  -7   7   5      503.90      447.68     15.02 o 
  -6   7   5      583.19      529.86     20.12 o 
  -5   7   5       21.55       34.13      5.50 o 
  -4   7   5       99.37       96.04      7.44 o 
  -3   7   5      136.52      120.05      5.80 o 
  -2   7   5       33.37       37.65     12.38 o 
  -1   7   5      825.92      804.18     11.11 o 
   0   7   5      218.84      197.57     11.98 o 
   1   7   5      632.79      613.74      7.13 o 
   2   7   5      370.38      341.79      6.72 o 
   3   7   5      341.65      319.51      8.99 o 
   4   7   5       12.09       -1.19      8.64 o 
   5   7   5      274.47      247.64      8.26 o 
   6   7   5      457.15      448.48     18.06 o 
   7   7   5        5.57       15.14      8.35 o 
   8   7   5      658.21      662.06      8.51 o 
   9   7   5      138.48      123.75      7.82 o 
  10   7   5       12.38       10.28      7.78 o 
 -13   8   5        2.97        7.71      7.91 o 
 -12   8   5       82.94       85.30      7.44 o 
 -11   8   5       72.02       72.04      7.95 o 
 -10   8   5      100.91      108.89      7.28 o 
  -9   8   5       91.61       97.95      8.66 o 
  -8   8   5      144.99      152.78      7.02 o 
  -7   8   5      116.79      119.39      9.52 o 
  -6   8   5       40.38       27.90      5.58 o 
  -5   8   5       52.66       58.49      6.40 o 
  -4   8   5      125.53      137.96      6.54 o 
  -3   8   5       12.42       24.90      4.47 o 
  -2   8   5      314.34      304.27      6.95 o 
  -1   8   5     2801.62     2740.77     16.22 o 
   0   8   5      753.00      759.73      7.56 o 
   1   8   5      396.60      394.53     15.45 o 
   2   8   5       17.56       16.73      4.68 o 
   3   8   5       89.25       95.63      5.32 o 
   4   8   5      994.57      916.29     32.79 o 
   5   8   5      168.13      138.77      8.36 o 
   6   8   5       20.60       48.45     13.67 o 
   7   8   5       61.87       62.73      7.18 o 
   8   8   5        0.31       -9.56      9.56 o 
   9   8   5       22.87       18.38      9.76 o 
  10   8   5      175.61      184.57     11.05 o 
 -12   9   5      190.13      183.05      8.35 o 
 -11   9   5        0.03        7.42      8.33 o 
 -10   9   5        2.07        8.88     12.60 o 
  -9   9   5       77.57       71.42      9.06 o 
  -8   9   5      219.79      221.45      7.55 o 
  -7   9   5      142.99      150.82      7.89 o 
  -6   9   5       94.70       90.12      5.22 o 
  -5   9   5      198.11      200.17      7.06 o 
  -4   9   5       20.65       17.22      6.51 o 
  -3   9   5       25.41       37.84      7.18 o 
  -2   9   5      849.15      811.07     26.40 o 
  -1   9   5       32.36       43.59      5.55 o 
   0   9   5      389.14      377.50     10.87 o 
   1   9   5      303.26      295.14     10.85 o 
   2   9   5      117.58      115.04      5.20 o 
   3   9   5      292.38      273.78      6.99 o 
   4   9   5       34.64       39.54      8.36 o 
   5   9   5      711.50      623.24     37.04 o 
   6   9   5      102.88      109.04      7.44 o 
   7   9   5      345.55      353.34     21.03 o 
   8   9   5       90.61       86.22     17.28 o 
   9   9   5      249.02      250.25     10.67 o 
 -11  10   5       16.34       23.74      7.90 o 
 -10  10   5       32.14       42.92      8.47 o 
  -9  10   5        1.65       21.58      7.70 o 
  -8  10   5       60.22       73.48      7.90 o 
  -7  10   5       50.49       50.91      6.40 o 
  -6  10   5       73.97       68.74      5.01 o 
  -5  10   5      107.70       98.03      7.11 o 
  -4  10   5      555.10      544.07     11.66 o 
  -3  10   5       74.53       76.76      9.51 o 
  -2  10   5       20.00       34.86      5.81 o 
  -1  10   5      163.28      173.69      7.11 o 
   0  10   5     1057.94     1071.39     19.00 o 
   1  10   5       18.75       31.88      6.21 o 
   2  10   5      667.90      642.63     10.51 o 
   3  10   5        4.01       -1.08      6.47 o 
   4  10   5       69.12       71.53     14.09 o 
   5  10   5       99.24      110.23      7.76 o 
   6  10   5       32.65       39.26     11.61 o 
   7  10   5        1.47       -3.28      9.76 o 
   8  10   5      238.19      232.66     15.86 o 
 -10  11   5       86.81       76.24     11.64 o 
  -9  11   5       80.98      116.57     11.75 o 
  -8  11   5       82.86       87.54      7.93 o 
  -7  11   5      693.66      679.28      7.96 o 
  -6  11   5       12.83       13.09      7.36 o 
  -5  11   5        4.23        9.04      7.68 o 
  -4  11   5      309.86      323.61      7.90 o 
  -3  11   5       18.27       12.41      7.11 o 
  -2  11   5        3.72        4.20      7.03 o 
  -1  11   5       11.85        8.20      7.31 o 
   0  11   5      810.17      786.48     11.04 o 
   1  11   5      717.18      714.96     12.38 o 
   2  11   5      274.69      283.21      7.43 o 
   3  11   5       21.70       31.12      8.29 o 
   4  11   5       42.63       61.74      7.73 o 
   5  11   5      219.52      223.16      9.42 o 
   6  11   5        1.39        1.18      8.25 o 
  -8  12   5        5.52       10.50      7.20 o 
  -7  12   5       91.43       88.81      7.57 o 
  -6  12   5       13.75       24.22      7.96 o 
  -5  12   5      104.50       95.22     15.50 o 
  -4  12   5      136.37      165.39      7.85 o 
  -3  12   5        1.77       14.90      7.44 o 
  -2  12   5       79.28       81.07      6.68 o 
  -1  12   5      162.55      188.77      6.95 o 
   0  12   5      523.67      524.86      9.05 o 
   1  12   5       59.86       68.32      7.15 o 
   2  12   5       30.82       37.70      6.03 o 
   3  12   5        5.18        0.71     20.54 o 
   4  12   5       16.25       17.13      7.21 o 
   5  12   5       49.63       54.82      7.46 o 
  -5  13   5      105.50      125.13      8.45 o 
  -4  13   5      297.58      316.65      7.40 o 
  -3  13   5      222.74      214.16      8.37 o 
  -2  13   5       13.34       29.41     12.80 o 
  -1  13   5       66.20       66.56      7.14 o 
   0  13   5      146.69      134.55     14.95 o 
   1  13   5      299.65      280.07      9.23 o 
   2  13   5      242.90      265.45      7.00 o 
 -16   0   6      356.06      345.63     10.72 o 
 -14   0   6      176.60      148.29      9.11 o 
 -12   0   6      222.85      280.55      7.36 o 
 -10   0   6      107.82       84.97      5.71 o 
  -8   0   6       82.53       95.06      8.50 o 
  -6   0   6      444.66      524.44      9.77 o 
  -4   0   6     1111.16     1144.48     12.60 o 
  -2   0   6     2067.43     2158.06     74.57 o 
   0   0   6     8255.64     8927.13    173.14 o 
   2   0   6     6928.99     6856.31    252.45 o 
   4   0   6     1962.08     1825.53     76.62 o 
   6   0   6      665.14      639.10      9.76 o 
   8   0   6     1677.07     1654.48     38.10 o 
  10   0   6       45.97       40.22     12.89 o 
  12   0   6        1.96       -1.67     13.53 o 
 -16   1   6       60.60       60.01      6.57 o 
 -15   1   6        3.63       12.12      5.99 o 
 -14   1   6      228.94      235.09      5.50 o 
 -13   1   6      153.18      152.15      5.51 o 
 -12   1   6       23.43       23.39      5.77 o 
 -11   1   6        1.85       11.33      6.74 o 
 -10   1   6        0.15        1.15      5.40 o 
  -9   1   6        0.93       20.30      5.34 o 
  -8   1   6       40.31       45.11      4.73 o 
  -7   1   6        0.60       -1.90      6.16 o 
  -6   1   6      769.93      798.15     10.41 o 
  -5   1   6      539.44      511.71      7.27 o 
  -4   1   6       30.89       35.63      6.38 o 
  -3   1   6      735.43      728.87      7.37 o 
  -2   1   6       59.38       64.23      5.36 o 
  -1   1   6      737.53      788.11     14.13 o 
   0   1   6     1945.94     2056.22     17.95 o 
   1   1   6      251.68      235.35      8.28 o 
   2   1   6      245.48      256.43      5.06 o 
   3   1   6       94.50       91.72      5.52 o 
   4   1   6       95.25       84.86      6.62 o 
   5   1   6      406.87      415.97      7.41 o 
   6   1   6      263.95      267.76     11.44 o 
   7   1   6      357.38      339.69      6.58 o 
   8   1   6      250.81      247.23      8.74 o 
   9   1   6       66.01       63.57      6.17 o 
  10   1   6       44.21       48.68      6.48 o 
  11   1   6       16.76       24.38      7.36 o 
  12   1   6       25.64       25.74      7.52 o 
 -16   2   6        2.80        1.45     10.24 o 
 -15   2   6        2.32       -3.06      8.32 o 
 -14   2   6     1434.28     1468.54     14.65 o 
 -13   2   6       39.36       37.79      6.11 o 
 -12   2   6       81.78       70.65      6.79 o 
 -11   2   6        8.32       16.60      4.49 o 
 -10   2   6      476.42      466.44     11.70 o 
  -9   2   6      302.92      304.85      8.06 o 
  -8   2   6      466.66      449.05      7.30 o 
  -7   2   6       20.07       22.48      5.41 o 
  -6   2   6       44.08       62.84      7.51 o 
  -5   2   6      216.38      226.81      7.76 o 
  -4   2   6       40.45       37.99      5.39 o 
  -3   2   6       57.14       69.61      5.53 o 
  -2   2   6     1742.27     1757.34     18.78 o 
  -1   2   6     1520.91     1611.79      8.52 o 
   0   2   6     8561.92     8785.19     91.50 o 
   1   2   6       18.97       23.74      4.29 o 
   2   2   6      269.12      232.46      8.57 o 
   3   2   6       13.09       16.31      5.44 o 
   4   2   6      635.25      631.02      6.91 o 
   5   2   6      133.76      126.19      5.72 o 
   6   2   6     1481.63     1414.85      8.11 o 
   7   2   6       25.40       24.18      5.61 o 
   8   2   6      338.32      338.81      9.37 o 
   9   2   6       28.77       36.87      5.90 o 
  10   2   6      602.24      615.89      7.99 o 
  11   2   6      162.54      160.68     16.41 o 
  12   2   6       12.30       17.77      9.70 o 
 -16   3   6        4.93        8.95      8.64 o 
 -15   3   6        8.73        9.77      6.75 o 
 -14   3   6      121.15      135.85      7.63 o 
 -13   3   6      278.88      276.65      7.86 o 
 -12   3   6      530.47      497.39      9.08 o 
 -11   3   6        0.35        1.41      7.54 o 
 -10   3   6       52.02       58.69      7.93 o 
  -9   3   6     2441.21     2319.73     55.59 o 
  -8   3   6      635.85      607.89      7.96 o 
  -7   3   6      114.36      114.39      5.81 o 
  -6   3   6     1098.92     1128.17     19.12 o 
  -5   3   6      157.37      151.46      6.30 o 
  -4   3   6      322.44      342.66      7.46 o 
  -3   3   6      565.83      632.27      6.91 o 
  -2   3   6      424.49      430.22      6.48 o 
  -1   3   6     1605.13     1678.68     10.85 o 
   0   3   6     2845.49     2919.14     29.39 o 
   1   3   6        1.13        9.63      5.41 o 
   2   3   6       61.62       78.61      6.36 o 
   3   3   6        9.52        7.72      4.69 o 
   4   3   6      212.67      213.94      9.40 o 
   5   3   6       59.09       62.54      4.85 o 
   6   3   6       17.81       28.39      5.16 o 
   7   3   6      208.29      212.65      6.02 o 
   8   3   6      201.56      196.35      6.39 o 
   9   3   6        4.27       11.26      6.58 o 
  10   3   6      148.52      153.03      7.48 o 
  11   3   6       98.54      111.59      9.71 o 
 -15   4   6      297.84      340.12     13.67 o 
 -14   4   6      517.82      511.25      7.59 o 
 -13   4   6        0.25       12.57      5.96 o 
 -12   4   6      537.44      562.63      7.16 o 
 -11   4   6        2.33       -4.01      5.68 o 
 -10   4   6      652.97      625.20      9.09 o 
  -9   4   6      779.85      701.57      9.34 o 
  -8   4   6      340.99      330.38      7.45 o 
  -7   4   6        1.61       -5.31      5.31 o 
  -6   4   6     1156.67     1127.60      8.87 o 
  -5   4   6       13.37       13.54      5.22 o 
  -4   4   6       82.30       78.42      4.83 o 
  -3   4   6     2764.80     2982.33     35.69 o 
  -2   4   6     1787.55     1803.94     26.02 o 
  -1   4   6      324.29      355.76      5.51 o 
   0   4   6      244.13      225.92      5.46 o 
   1   4   6      462.86      441.93     13.10 o 
   2   4   6       42.17       33.29      5.94 o 
   3   4   6      802.51      809.05      7.55 o 
   4   4   6      221.82      195.13      7.19 o 
   5   4   6      497.66      432.23      7.99 o 
   6   4   6       20.09       19.67      9.77 o 
   7   4   6       16.82       16.86      6.41 o 
   8   4   6      968.83      902.66     18.06 o 
   9   4   6      212.67      215.92      9.31 o 
  10   4   6      235.06      244.26      8.17 o 
  11   4   6        0.52        5.51     15.58 o 
 -15   5   6       48.20       53.57      9.01 o 
 -14   5   6      298.34      286.27     79.17 o 
 -13   5   6        1.06       -1.08     10.98 o 
 -12   5   6      193.46      211.51      7.52 o 
 -11   5   6        8.36       18.84      8.01 o 
 -10   5   6        5.60        0.63      6.66 o 
  -9   5   6      109.71      105.01      7.76 o 
  -8   5   6      324.02      331.46      8.50 o 
  -7   5   6      486.96      469.19      6.42 o 
  -6   5   6      828.84      833.21      7.79 o 
  -5   5   6      675.36      616.16     19.78 o 
  -4   5   6       81.38      104.24      5.46 o 
  -3   5   6      150.11      160.75      6.40 o 
  -2   5   6     1113.87     1070.06      9.73 o 
  -1   5   6      213.90      225.00      5.12 o 
   0   5   6      256.25      256.06      5.34 o 
   1   5   6       20.31       28.81      4.50 o 
   2   5   6       76.62       94.89      5.17 o 
   3   5   6       11.09       11.86      6.20 o 
   4   5   6       13.20       11.85      6.13 o 
   5   5   6        4.03        4.03     11.40 o 
   6   5   6       54.45       60.63      7.22 o 
   7   5   6       30.41       34.94      8.36 o 
   8   5   6       19.41       18.22      8.66 o 
   9   5   6      250.01      237.08      8.19 o 
  10   5   6      186.56      211.77      8.45 o 
  11   5   6       54.85       66.71      9.35 o 
 -14   6   6      107.04      117.18      9.42 o 
 -13   6   6      149.11      151.56      6.91 o 
 -12   6   6      577.76      520.87     10.15 o 
 -11   6   6        0.33       14.42      8.31 o 
 -10   6   6       88.60       95.43     12.53 o 
  -9   6   6      710.22      711.35     16.57 o 
  -8   6   6      551.24      533.52      8.02 o 
  -7   6   6       51.52       62.39      4.60 o 
  -6   6   6      535.65      509.98      9.81 o 
  -5   6   6      321.65      327.91      7.96 o 
  -4   6   6     2242.15     2185.43     19.43 o 
  -3   6   6      237.85      287.00      6.10 o 
  -2   6   6       96.64      109.88      5.58 o 
  -1   6   6     1964.05     1832.81     53.68 o 
   0   6   6     1258.54     1264.08      8.34 o 
   1   6   6       14.92       19.46      4.64 o 
   2   6   6      674.33      607.57     12.61 o 
   3   6   6      625.86      617.61      6.99 o 
   4   6   6      365.18      331.87     21.95 o 
   5   6   6      334.15      341.89     14.52 o 
   6   6   6      180.57      170.06     15.86 o 
   7   6   6      385.07      361.28      7.76 o 
   8   6   6       30.86       33.15      7.18 o 
   9   6   6       22.30       39.05      9.41 o 
  10   6   6      256.70      268.11     20.96 o 
 -14   7   6      279.01      255.29      9.90 o 
 -13   7   6       38.34       33.66      7.46 o 
 -12   7   6       83.79       77.27      7.92 o 
 -11   7   6        0.01        6.81      8.46 o 
 -10   7   6       86.40       94.10      7.07 o 
  -9   7   6      846.85      875.28      8.64 o 
  -8   7   6      359.45      366.90      8.93 o 
  -7   7   6       71.69       54.39      5.01 o 
  -6   7   6      233.86      204.47      5.30 o 
  -5   7   6       95.51      122.18      5.18 o 
  -4   7   6      736.63      782.51      9.84 o 
  -3   7   6      902.55      888.22     23.12 o 
  -2   7   6       22.58       26.72      4.83 o 
  -1   7   6       31.40       32.68      8.80 o 
   0   7   6       46.14       48.69      6.56 o 
   1   7   6        0.11        6.42      5.72 o 
   2   7   6      180.52      200.34      5.97 o 
   3   7   6      172.60      182.33      6.22 o 
   4   7   6        2.59        8.99      7.29 o 
   5   7   6        0.31        8.90      7.36 o 
   6   7   6      124.37      139.65      9.98 o 
   7   7   6       32.53       25.41      7.51 o 
   8   7   6        2.50       -7.41      7.41 o 
   9   7   6      381.53      392.64     16.64 o 
  10   7   6        3.93       23.66      7.26 o 
 -13   8   6      173.69      178.82      7.99 o 
 -12   8   6      188.31      190.09     11.72 o 
 -11   8   6      279.91      277.27      8.47 o 
 -10   8   6       35.64       44.63      8.91 o 
  -9   8   6        2.38       10.73      7.65 o 
  -8   8   6      553.44      523.33     11.55 o 
  -7   8   6       47.26       53.97      5.99 o 
  -6   8   6      202.35      200.52      9.59 o 
  -5   8   6      966.40      943.31     14.41 o 
  -4   8   6      411.25      384.93     11.82 o 
  -3   8   6      764.42      793.93      7.19 o 
  -2   8   6      379.81      335.88     14.17 o 
  -1   8   6      102.94      108.88      5.85 o 
   0   8   6       38.03       38.77      6.32 o 
   1   8   6       38.15       32.46      5.79 o 
   2   8   6     1725.13     1740.35      8.07 o 
   3   8   6       94.32      106.34      8.50 o 
   4   8   6      471.23      435.43     24.22 o 
   5   8   6        4.13        2.89      8.92 o 
   6   8   6      137.82      150.54     11.19 o 
   7   8   6      229.81      225.44      9.46 o 
   8   8   6       79.27       92.70      9.76 o 
   9   8   6        0.01        7.42      8.30 o 
 -12   9   6      128.48      149.74      8.22 o 
 -11   9   6      117.66      117.70     10.62 o 
 -10   9   6      192.33      182.08     11.97 o 
  -9   9   6      232.57      214.65      6.55 o 
  -8   9   6        0.16       -1.04      6.10 o 
  -7   9   6      104.27       99.43     10.88 o 
  -6   9   6       88.70       87.47      7.09 o 
  -5   9   6      240.72      204.01      7.63 o 
  -4   9   6      139.84      145.37      7.93 o 
  -3   9   6        0.04       -2.18      6.03 o 
  -2   9   6      167.96      171.18     10.27 o 
  -1   9   6        2.44       11.34      5.52 o 
   0   9   6       42.47       42.41      6.73 o 
   1   9   6       68.02       68.44      5.41 o 
   2   9   6      111.06      115.66      5.80 o 
   3   9   6        0.61       10.91      6.71 o 
   4   9   6      191.23      208.95      7.23 o 
   5   9   6       52.83       60.57      7.05 o 
   6   9   6       93.50       94.98      7.62 o 
   7   9   6       19.62       23.72      7.81 o 
   8   9   6       38.30       59.63     10.31 o 
 -11  10   6      167.10      141.96      9.05 o 
 -10  10   6      331.31      356.34     10.41 o 
  -9  10   6      263.20      253.22     10.05 o 
  -8  10   6       70.11       90.79     14.22 o 
  -7  10   6      433.19      414.01      7.72 o 
  -6  10   6      197.76      188.92      5.91 o 
  -5  10   6       65.39       71.37     11.52 o 
  -4  10   6      199.63      195.06      9.39 o 
  -3  10   6      484.20      502.10      7.77 o 
  -2  10   6       53.26       43.61      5.98 o 
  -1  10   6      180.28      185.30      6.30 o 
   0  10   6       53.81       55.24      7.52 o 
   1  10   6      163.34      167.67      6.61 o 
   2  10   6       33.07       31.69      7.06 o 
   3  10   6        0.16        3.34      7.20 o 
   4  10   6      311.31      315.60     25.00 o 
   5  10   6       18.22       27.95     10.06 o 
   6  10   6       11.96       19.76      7.99 o 
   7  10   6       66.71       73.09     24.64 o 
 -10  11   6      155.06      182.61     11.05 o 
  -9  11   6      307.29      304.97      7.82 o 
  -8  11   6       76.35       81.94      8.01 o 
  -7  11   6        5.86       15.74      6.62 o 
  -6  11   6       50.35       62.63      6.66 o 
  -5  11   6        7.05        8.21      6.31 o 
  -4  11   6        1.87       18.36      7.27 o 
  -3  11   6       27.49       18.97     10.48 o 
  -2  11   6        5.34       19.04      6.22 o 
  -1  11   6       68.59       74.80      7.25 o 
   0  11   6        8.94       21.00      7.25 o 
   1  11   6        1.95        8.41      7.04 o 
   2  11   6      343.58      354.11      8.05 o 
   3  11   6        3.18        6.30      9.42 o 
   4  11   6        0.82       18.60     16.36 o 
   5  11   6      113.04       99.72     18.91 o 
   6  11   6      344.99      334.49      9.41 o 
  -8  12   6       40.66       38.01      8.56 o 
  -7  12   6       14.86       25.43      8.18 o 
  -6  12   6      304.17      291.40      7.64 o 
  -5  12   6       80.21       83.05      7.96 o 
  -4  12   6        2.84        3.96      9.82 o 
  -3  12   6      112.22      118.23     11.74 o 
  -2  12   6       83.89       85.43     10.19 o 
  -1  12   6      809.39      830.43     20.71 o 
   0  12   6        1.48       10.03      6.99 o 
   1  12   6       14.85       27.29      8.78 o 
   2  12   6        5.68       -6.57      7.30 o 
   3  12   6       91.96       98.84      8.25 o 
   4  12   6       13.83       18.46     13.24 o 
  -5  13   6        4.53        8.94      8.53 o 
  -4  13   6      262.49      252.90      7.83 o 
  -3  13   6       98.90      118.28      8.53 o 
  -2  13   6       24.38       34.29      8.26 o 
  -1  13   6       47.71       52.23      7.38 o 
   0  13   6       36.74       35.68      7.69 o 
   1  13   6       11.57       17.57      8.16 o 
 -15   0   7      674.16      642.76     40.01 o 
 -13   0   7        0.36        3.89      6.78 o 
 -11   0   7        0.07       -2.66      7.51 o 
  -9   0   7       19.31       33.09      7.81 o 
  -7   0   7       10.01       23.65      7.36 o 
  -5   0   7      786.68      927.51     11.33 o 
  -3   0   7     1900.49     2213.61     58.56 o 
  -1   0   7      158.90      213.63      7.86 o 
   1   0   7      730.67      700.59     10.55 o 
   3   0   7      866.26      842.54      9.96 o 
   5   0   7      301.41      305.80      7.79 o 
   7   0   7      657.14      696.09     11.12 o 
   9   0   7       79.78       99.42     13.17 o 
  11   0   7      142.63      111.77     76.27 o 
 -16   1   7      123.04      116.97      6.62 o 
 -15   1   7       23.20       19.31      8.50 o 
 -14   1   7      403.31      416.77      6.22 o 
 -13   1   7      279.67      285.64      6.90 o 
 -12   1   7      952.11      921.91      9.02 o 
 -11   1   7        0.04        1.82      4.78 o 
 -10   1   7      845.94      873.53     13.96 o 
  -9   1   7     1753.97     1728.98      9.62 o 
  -8   1   7     1738.03     1644.19     24.91 o 
  -7   1   7       51.48       60.28      5.41 o 
  -6   1   7      934.43      896.28     36.40 o 
  -5   1   7       62.67       61.91      5.44 o 
  -4   1   7      312.55      337.67     10.19 o 
  -3   1   7      253.52      267.88      7.06 o 
  -2   1   7      873.34      972.08      6.19 o 
  -1   1   7     2250.55     2348.40     22.02 o 
   0   1   7      269.47      257.18      5.50 o 
   1   1   7      416.65      397.05     11.20 o 
   2   1   7     1421.36     1391.01      7.40 o 
   3   1   7      519.91      520.51      9.17 o 
   4   1   7      879.29      823.97     18.95 o 
   5   1   7      118.39      116.09      6.62 o 
   6   1   7      583.10      561.88     15.10 o 
   7   1   7      886.70      901.97      9.94 o 
   8   1   7        4.18       21.34      5.98 o 
   9   1   7      163.25      167.62      6.86 o 
  10   1   7      597.97      642.90      9.12 o 
  11   1   7        2.38       16.83      7.06 o 
 -16   2   7        0.27       -2.47      6.42 o 
 -15   2   7        6.13       23.27      6.66 o 
 -14   2   7      289.09      324.58     13.32 o 
 -13   2   7        7.40       10.81      6.99 o 
 -12   2   7        2.11        5.12      6.65 o 
 -11   2   7       30.91       33.54      5.62 o 
 -10   2   7       81.96       81.10      5.45 o 
  -9   2   7      623.85      594.02     15.65 o 
  -8   2   7       27.92       30.90      4.93 o 
  -7   2   7        3.97       -1.08      8.77 o 
  -6   2   7      806.03      822.72     23.60 o 
  -5   2   7       45.06       71.90      4.78 o 
  -4   2   7     3968.08     4239.94     12.20 o 
  -3   2   7      483.88      606.76      7.65 o 
  -2   2   7     1191.01     1263.50     22.81 o 
  -1   2   7      285.63      387.43      6.07 o 
   0   2   7       24.96       35.25      4.79 o 
   1   2   7      133.03      136.36      4.30 o 
   2   2   7      379.79      425.38      6.19 o 
   3   2   7       11.67        9.04      5.63 o 
   4   2   7      549.91      521.21     12.12 o 
   5   2   7     1536.58     1516.43     17.74 o 
   6   2   7      213.76      212.54      9.44 o 
   7   2   7      284.21      265.30      6.08 o 
   8   2   7      227.28      221.26      5.97 o 
   9   2   7      216.65      248.45      7.06 o 
  10   2   7       39.31       44.10      6.09 o 
  11   2   7      178.20      193.76      6.82 o 
 -16   3   7      104.02      113.08      6.70 o 
 -15   3   7      104.36      130.53      7.03 o 
 -14   3   7        1.34       -3.38      7.41 o 
 -13   3   7        0.63       -0.34      6.12 o 
 -12   3   7      734.80      723.46     21.96 o 
 -11   3   7       92.76       84.46      7.69 o 
 -10   3   7        2.11       -1.31     10.91 o 
  -9   3   7     1740.95     1711.63     34.06 o 
  -8   3   7     1123.82     1045.06     47.66 o 
  -7   3   7       21.85       18.23      6.27 o 
  -6   3   7     3763.81     3729.03     39.23 o 
  -5   3   7        0.35       10.11      6.28 o 
  -4   3   7     7557.15     7991.68    114.50 o 
  -3   3   7        2.94        8.80      5.27 o 
  -2   3   7      887.19      905.31     13.36 o 
  -1   3   7     2377.65     2583.45     35.44 o 
   0   3   7      165.83      133.36      9.34 o 
   1   3   7       66.37       65.22      5.76 o 
   2   3   7     4115.26     4178.52     66.16 o 
   3   3   7      337.03      368.93      5.49 o 
   4   3   7      136.67      123.31      5.42 o 
   5   3   7      753.13      700.00     16.00 o 
   6   3   7      286.83      283.60      7.46 o 
   7   3   7       10.78        6.81      6.43 o 
   8   3   7       66.75       67.53      7.01 o 
   9   3   7        1.01       -1.47      6.29 o 
  10   3   7       30.77       30.54      8.92 o 
  11   3   7        0.60        1.91     13.74 o 
 -15   4   7      398.36      436.81      8.93 o 
 -14   4   7        0.76       10.22      6.74 o 
 -13   4   7       34.08       32.74      7.17 o 
 -12   4   7       42.98       66.52     10.14 o 
 -11   4   7      177.33      196.19      7.93 o 
 -10   4   7       52.44       58.23      7.78 o 
  -9   4   7      377.34      362.94     35.55 o 
  -8   4   7       13.59       18.60      7.55 o 
  -7   4   7        3.10       12.87      6.29 o 
  -6   4   7       34.47       33.54      5.30 o 
  -5   4   7       61.46       60.51      5.33 o 
  -4   4   7        5.14        0.67      4.67 o 
  -3   4   7     1088.83     1011.84     10.22 o 
  -2   4   7      156.93      134.82      6.27 o 
  -1   4   7     1861.17     2003.76     43.76 o 
   0   4   7      123.53      139.17      5.12 o 
   1   4   7       37.14       58.15      5.46 o 
   2   4   7      139.42      132.08      5.84 o 
   3   4   7      168.48      158.26      8.36 o 
   4   4   7      129.91      112.85      8.62 o 
   5   4   7        1.45        0.48      5.93 o 
   6   4   7       11.75       15.88      6.10 o 
   7   4   7      130.33      128.68      6.31 o 
   8   4   7      395.89      386.38      8.05 o 
   9   4   7        0.35        0.94     15.08 o 
  10   4   7       62.40       59.77     12.82 o 
 -15   5   7       60.71       45.58      8.62 o 
 -14   5   7       12.74        6.83      7.82 o 
 -13   5   7      173.76      177.36      6.88 o 
 -12   5   7      214.95      218.24      7.36 o 
 -11   5   7      346.64      348.70      7.44 o 
 -10   5   7       13.15       30.11      8.00 o 
  -9   5   7      313.55      316.73      7.12 o 
  -8   5   7      457.55      472.32      8.85 o 
  -7   5   7      293.19      295.86      6.10 o 
  -6   5   7     3569.64     3649.48     55.83 o 
  -5   5   7        4.24        6.22      6.31 o 
  -4   5   7      948.22      938.99     17.16 o 
  -3   5   7      169.16      163.97      4.69 o 
  -2   5   7     1709.00     1632.31     18.19 o 
  -1   5   7      155.25      159.93      8.18 o 
   0   5   7     1989.73     1876.78     15.41 o 
   1   5   7      108.63      117.50      5.07 o 
   2   5   7     1329.23     1300.79     12.24 o 
   3   5   7        0.61        0.64      5.44 o 
   4   5   7      430.82      418.15     10.34 o 
   5   5   7       69.79       73.55      5.91 o 
   6   5   7      543.09      519.24     19.76 o 
   7   5   7       16.58       32.92      6.11 o 
   8   5   7      193.00      205.88      8.01 o 
   9   5   7       62.03       80.56     16.92 o 
  10   5   7       14.13       13.06      7.16 o 
 -14   6   7       23.93       41.83      8.85 o 
 -13   6   7        3.99       10.48      9.11 o 
 -12   6   7        3.81        7.54      6.11 o 
 -11   6   7       78.86       85.59     10.76 o 
 -10   6   7        0.04       12.19     14.59 o 
  -9   6   7       56.01       58.54      8.10 o 
  -8   6   7       53.81       62.47      6.32 o 
  -7   6   7        2.72        7.91      6.27 o 
  -6   6   7      483.09      426.47     19.19 o 
  -5   6   7      304.51      284.83      5.67 o 
  -4   6   7       46.62       43.38      7.94 o 
  -3   6   7      151.78      155.70      7.60 o 
  -2   6   7      106.12      104.97      4.60 o 
  -1   6   7      981.03      969.51      9.57 o 
   0   6   7       75.19       82.51      4.51 o 
   1   6   7        0.04        1.34      4.80 o 
   2   6   7      181.75      151.46      6.52 o 
   3   6   7        2.84        8.23      5.34 o 
   4   6   7      181.19      189.93      6.83 o 
   5   6   7       23.30       34.91      6.83 o 
   6   6   7      318.75      319.83      9.70 o 
   7   6   7      193.20      200.34      7.67 o 
   8   6   7       49.23       51.91     13.95 o 
   9   6   7       31.11       44.62      7.96 o 
  10   6   7        8.84       17.48      8.36 o 
 -14   7   7       49.45       44.87      7.53 o 
 -13   7   7       36.03       18.29     10.94 o 
 -12   7   7       26.36       26.94     10.17 o 
 -11   7   7      281.49      292.27     30.24 o 
 -10   7   7      997.92     1007.20     10.49 o 
  -9   7   7        3.27       11.22      5.76 o 
  -8   7   7     1263.57     1247.68     18.74 o 
  -7   7   7      186.78      193.68      6.16 o 
  -6   7   7      413.33      349.22      7.25 o 
  -5   7   7       77.06       82.44      6.61 o 
  -4   7   7      231.29      207.10      7.40 o 
  -3   7   7      161.68      168.76      6.40 o 
  -2   7   7      883.56      839.40      7.78 o 
  -1   7   7      894.68      879.02     10.05 o 
   0   7   7     1484.39     1431.78     12.53 o 
   1   7   7      148.55      159.07      6.15 o 
   2   7   7      172.04      172.70      9.79 o 
   3   7   7       30.94       46.39      5.81 o 
   4   7   7     1345.05     1331.09     47.80 o 
   5   7   7       11.34        7.83     15.58 o 
   6   7   7      369.04      400.14     45.32 o 
   7   7   7       27.93       30.79      9.16 o 
   8   7   7      325.88      315.87     13.88 o 
   9   7   7       13.66       29.07     13.67 o 
 -13   8   7       27.15       35.79      7.42 o 
 -12   8   7       48.37       60.02      8.01 o 
 -11   8   7       23.89       28.23      7.39 o 
 -10   8   7      130.66      150.72      9.21 o 
  -9   8   7        0.29        7.90     12.01 o 
  -8   8   7       85.89       84.13      6.16 o 
  -7   8   7       81.44      112.14      7.08 o 
  -6   8   7      743.19      676.10     13.85 o 
  -5   8   7      231.94      218.55      5.04 o 
  -4   8   7      185.21      173.44      9.67 o 
  -3   8   7       78.22       95.66      8.03 o 
  -2   8   7       10.29       17.69     11.88 o 
  -1   8   7      505.39      492.74      8.26 o 
   0   8   7       27.60       28.09      5.78 o 
   1   8   7       16.21       17.92      4.64 o 
   2   8   7        0.18        1.91      6.68 o 
   3   8   7        7.82        8.93      7.93 o 
   4   8   7       97.24       86.48     16.85 o 
   5   8   7       10.93       28.53     19.90 o 
   6   8   7       15.39       21.81      7.57 o 
   7   8   7      388.51      347.49      9.49 o 
   8   8   7      124.64      118.95     20.75 o 
 -12   9   7       74.19       69.44     10.41 o 
 -11   9   7        4.48       14.66      8.36 o 
 -10   9   7      588.74      568.61     12.11 o 
  -9   9   7      571.35      557.66      7.50 o 
  -8   9   7       63.03       69.01      6.26 o 
  -7   9   7       19.38       27.74     10.02 o 
  -6   9   7      163.66      169.47      5.74 o 
  -5   9   7      640.16      613.27      6.64 o 
  -4   9   7       56.37       73.09      6.70 o 
  -3   9   7      360.05      359.80      7.36 o 
  -2   9   7      184.56      182.11      6.11 o 
  -1   9   7     1572.93     1538.17     29.12 o 
   0   9   7      679.34      653.71      9.75 o 
   1   9   7      415.62      419.87      7.20 o 
   2   9   7       82.42       90.40      9.17 o 
   3   9   7        0.14       -1.34      8.31 o 
   4   9   7      289.54      302.04      7.68 o 
   5   9   7        1.81        4.18     15.22 o 
   6   9   7      191.96      198.78      9.81 o 
   7   9   7       98.38       80.75      7.21 o 
 -11  10   7       13.25       10.28     13.53 o 
 -10  10   7        0.90       -2.63     16.15 o 
  -9  10   7       32.73       41.80     14.73 o 
  -8  10   7      553.02      537.63     16.39 o 
  -7  10   7       25.06       22.74      5.82 o 
  -6  10   7      329.10      317.68      9.24 o 
  -5  10   7       35.18       43.24     12.06 o 
  -4  10   7        6.17       19.77      7.66 o 
  -3  10   7        0.20        9.25      7.66 o 
  -2  10   7      307.77      307.38      9.73 o 
  -1  10   7        6.28        6.20      6.10 o 
   0  10   7       27.56       42.08      6.14 o 
   1  10   7       15.72       18.09      5.97 o 
   2  10   7       51.12       51.59      7.41 o 
   3  10   7       71.14       92.58      7.46 o 
   4  10   7       23.70       23.53      7.80 o 
   5  10   7       14.23       14.84      8.02 o 
   6  10   7      161.91      172.05      7.76 o 
  -9  11   7        4.52       -0.84      9.28 o 
  -8  11   7      218.92      222.53      7.25 o 
  -7  11   7       59.82       70.35      7.93 o 
  -6  11   7      329.91      339.58      8.94 o 
  -5  11   7      145.66      147.82      7.29 o 
  -4  11   7      304.39      297.82     13.18 o 
  -3  11   7      481.69      471.72     15.30 o 
  -2  11   7      366.30      377.78      7.16 o 
  -1  11   7      207.90      207.68     10.06 o 
   0  11   7        7.76       22.69      5.97 o 
   1  11   7       59.09       64.93      6.79 o 
   2  11   7       46.95       46.97      6.86 o 
   3  11   7      148.03      149.23      9.98 o 
   4  11   7        7.33       28.06     11.40 o 
   5  11   7        4.03       -5.50     19.76 o 
  -7  12   7        1.75       12.75      7.35 o 
  -6  12   7      111.16      110.69      7.39 o 
  -5  12   7        2.67       11.14      6.94 o 
  -4  12   7      148.35      173.09     14.23 o 
  -3  12   7        5.36        4.82      6.05 o 
  -2  12   7       10.75       12.14     10.59 o 
  -1  12   7        0.02       -3.38      6.94 o 
   0  12   7        5.16       14.42      5.78 o 
   1  12   7      107.19      113.09      6.91 o 
   2  12   7      241.02      234.30     23.86 o 
   3  12   7       56.24       42.34     16.43 o 
  -3  13   7        9.37       23.86      8.67 o 
  -2  13   7       25.60       20.66      8.49 o 
 -16   0   8      518.57      564.72     20.47 o 
 -14   0   8      396.31      397.94      8.47 o 
 -12   0   8      295.43      256.53      9.21 o 
 -10   0   8     3674.39     3663.99     12.88 o 
  -8   0   8     3157.00     3137.16     18.27 o 
  -6   0   8     2016.67     2031.06     14.16 o 
  -4   0   8      709.12      746.17      9.35 o 
  -2   0   8     8144.00     8316.05    184.54 o 
   0   0   8     2549.59     2539.13     93.12 o 
   2   0   8      258.23      295.46      9.63 o 
   4   0   8     1415.16     1388.13     46.24 o 
   6   0   8       37.33       40.58      8.31 o 
   8   0   8      810.71      811.86     13.67 o 
  10   0   8       20.56       26.77     14.45 o 
 -16   1   8      102.73      121.85      6.63 o 
 -15   1   8      136.98      157.09      6.23 o 
 -14   1   8       10.10       35.10      6.39 o 
 -13   1   8       46.37       59.54      6.02 o 
 -12   1   8        7.43        8.76      5.73 o 
 -11   1   8        0.23       -0.17      4.95 o 
 -10   1   8      386.02      375.07      5.23 o 
  -9   1   8       19.97       30.76      6.58 o 
  -8   1   8       51.80       58.34     16.78 o 
  -7   1   8     1427.76     1388.10     18.06 o 
  -6   1   8      174.07      153.98     13.74 o 
  -5   1   8       14.31       42.20      5.21 o 
  -4   1   8      192.47      221.17      5.22 o 
  -3   1   8        6.59       14.31      6.07 o 
  -2   1   8      115.11      119.18      5.11 o 
  -1   1   8        3.04        4.20      3.75 o 
   0   1   8       87.71       82.81      4.54 o 
   1   1   8      176.54      228.25      5.38 o 
   2   1   8       30.47       31.11      5.57 o 
   3   1   8        0.65        5.83      5.66 o 
   4   1   8      373.61      351.64      6.17 o 
   5   1   8      192.14      192.87      5.91 o 
   6   1   8      241.45      225.40      7.30 o 
   7   1   8     2129.36     2144.10     10.94 o 
   8   1   8       32.75       30.72      6.29 o 
   9   1   8      102.90      118.15      7.12 o 
  10   1   8        2.89       17.83      7.01 o 
 -16   2   8      147.08      165.49      8.77 o 
 -15   2   8       25.14       39.71      6.10 o 
 -14   2   8       97.13       97.79      6.44 o 
 -13   2   8      128.67      130.58      5.24 o 
 -12   2   8      907.07      880.94      6.60 o 
 -11   2   8        8.40       12.67      4.54 o 
 -10   2   8     1199.98     1181.47      7.52 o 
  -9   2   8       15.23       15.85      6.07 o 
  -8   2   8     1317.00     1289.46     16.01 o 
  -7   2   8       11.04       12.15      7.50 o 
  -6   2   8     1633.19     1631.13      8.42 o 
  -5   2   8        0.91       -3.04      5.10 o 
  -4   2   8     3086.43     3043.20     17.41 o 
  -3   2   8      148.60      171.69      7.32 o 
  -2   2   8     1148.26     1158.59     18.77 o 
  -1   2   8      537.14      537.40      5.55 o 
   0   2   8      698.32      704.93     10.59 o 
   1   2   8       51.49       66.94      4.53 o 
   2   2   8     1272.28     1187.12     10.83 o 
   3   2   8      135.32      127.56      9.97 o 
   4   2   8      363.94      352.55      6.73 o 
   5   2   8        0.75       12.73      6.13 o 
   6   2   8      399.17      392.52      6.73 o 
   7   2   8      344.49      322.00      6.68 o 
   8   2   8      421.07      405.31      7.73 o 
   9   2   8       16.22       24.33      6.18 o 
  10   2   8      127.18      136.42      8.06 o 
 -15   3   8        2.81        1.26      7.44 o 
 -14   3   8      196.78      212.63      8.45 o 
 -13   3   8      299.77      277.48      6.68 o 
 -12   3   8      325.97      331.39      7.33 o 
 -11   3   8       17.19        4.88     14.80 o 
 -10   3   8      603.70      602.52      8.71 o 
  -9   3   8      206.75      197.51      6.57 o 
  -8   3   8       12.73       17.71      5.48 o 
  -7   3   8      258.40      268.73      7.64 o 
  -6   3   8      667.61      666.45     16.11 o 
  -5   3   8      196.72      186.27      5.61 o 
  -4   3   8      339.24      356.61      6.78 o 
  -3   3   8      941.56      836.43     28.21 o 
  -2   3   8      233.74      233.92      6.62 o 
  -1   3   8      675.32      630.18     18.17 o 
   0   3   8        0.84        8.67      6.82 o 
   1   3   8      122.06      121.66      8.98 o 
   2   3   8      488.81      504.66      6.76 o 
   3   3   8      501.63      462.37      6.00 o 
   4   3   8      217.38      200.94      6.20 o 
   5   3   8      309.79      322.03      6.46 o 
   6   3   8       75.76       67.41      6.41 o 
   7   3   8      557.80      554.70      8.88 o 
   8   3   8      100.25       94.92      7.18 o 
   9   3   8       52.85       60.35      6.84 o 
  10   3   8        1.13        3.25     21.74 o 
 -15   4   8        5.99        8.89      8.12 o 
 -14   4   8      284.76      309.66     16.51 o 
 -13   4   8       24.13       32.37      6.25 o 
 -12   4   8      312.08      293.16      6.04 o 
 -11   4   8       41.69       48.55      6.76 o 
 -10   4   8      370.29      355.32      6.50 o 
  -9   4   8       24.49       26.84      5.88 o 
  -8   4   8       98.11      106.24      5.58 o 
  -7   4   8     2067.84     2078.84     35.73 o 
  -6   4   8     1954.24     1869.52     36.41 o 
  -5   4   8        0.28        1.73      4.03 o 
  -4   4   8      813.24      791.03      5.69 o 
  -3   4   8       37.99       43.90     10.05 o 
  -2   4   8      293.62      290.39      9.77 o 
  -1   4   8       50.35       50.93      6.27 o 
   0   4   8      551.87      500.61     11.14 o 
   1   4   8      234.68      224.90     11.82 o 
   2   4   8      588.66      569.75     13.86 o 
   3   4   8       11.78       16.01      5.31 o 
   4   4   8     1488.66     1402.60     11.00 o 
   5   4   8      261.60      250.77      6.25 o 
   6   4   8      285.27      296.83      7.77 o 
   7   4   8        8.29        9.50      6.80 o 
   8   4   8      330.55      306.56     29.95 o 
   9   4   8      194.01      184.51      8.11 o 
  10   4   8      438.78      410.48      9.49 o 
 -15   5   8        0.49        5.58      7.22 o 
 -14   5   8      203.22      206.45     15.38 o 
 -13   5   8       17.48       16.88      7.44 o 
 -12   5   8       13.59       19.07      8.46 o 
 -11   5   8       23.07       22.16      6.78 o 
 -10   5   8      757.70      767.08     36.75 o 
  -9   5   8      451.99      431.92     16.57 o 
  -8   5   8      147.17      149.06      5.19 o 
  -7   5   8      157.03      137.44      8.26 o 
  -6   5   8        6.27        2.15     10.42 o 
  -5   5   8        0.07        6.35      4.51 o 
  -4   5   8       57.30       60.33      5.03 o 
  -3   5   8      442.66      462.76      9.57 o 
  -2   5   8      479.04      502.49      5.17 o 
  -1   5   8      299.83      321.99      6.15 o 
   0   5   8       63.01       65.06      4.61 o 
   1   5   8      336.57      304.29     10.04 o 
   2   5   8       76.56       66.03      5.09 o 
   3   5   8      480.01      489.78     11.67 o 
   4   5   8      421.83      394.42      9.32 o 
   5   5   8      635.35      614.85     11.97 o 
   6   5   8       28.65       17.25     11.90 o 
   7   5   8      151.15      177.14      9.16 o 
   8   5   8       62.71       61.61      9.46 o 
   9   5   8      109.31      139.19     10.06 o 
 -14   6   8      656.25      683.24      8.38 o 
 -13   6   8      191.56      203.45      8.23 o 
 -12   6   8      454.40      496.58      9.21 o 
 -11   6   8       99.44      122.32     26.27 o 
 -10   6   8      673.32      682.89     35.26 o 
  -9   6   8      907.98      933.48      8.07 o 
  -8   6   8      277.45      257.27      5.61 o 
  -7   6   8      152.89      142.02      5.79 o 
  -6   6   8      187.70      154.63      7.91 o 
  -5   6   8     1146.62     1135.22      8.23 o 
  -4   6   8      739.75      706.64     11.75 o 
  -3   6   8      216.69      235.57      7.91 o 
  -2   6   8     1020.79      969.16     12.67 o 
  -1   6   8     1407.26     1448.42     15.72 o 
   0   6   8       34.06       31.71      5.04 o 
   1   6   8      483.81      494.19     17.36 o 
   2   6   8      363.43      334.62      5.86 o 
   3   6   8      197.28      191.97      6.57 o 
   4   6   8      133.72      167.79     10.09 o 
   5   6   8       11.96       32.07      8.56 o 
   6   6   8      400.77      386.82     13.45 o 
   7   6   8      186.04      195.47      7.96 o 
   8   6   8      432.33      414.57     12.96 o 
   9   6   8        5.53       15.36      8.38 o 
 -14   7   8      111.06      106.41     16.57 o 
 -13   7   8       66.52       80.89      7.16 o 
 -12   7   8       65.54       70.05      9.51 o 
 -11   7   8       54.88       55.05      8.91 o 
 -10   7   8       14.89       13.82      8.55 o 
  -9   7   8       61.50       69.01      7.59 o 
  -8   7   8        5.43        6.63      5.02 o 
  -7   7   8      176.08      183.14      6.86 o 
  -6   7   8      225.00      196.38      5.98 o 
  -5   7   8       17.54       36.94      6.40 o 
  -4   7   8       96.17       82.23      8.00 o 
  -3   7   8      119.81      131.42      4.60 o 
  -2   7   8        0.71       -3.78      4.82 o 
  -1   7   8      576.01      551.20      7.79 o 
   0   7   8        0.67        6.94      5.44 o 
   1   7   8      224.13      227.01      5.60 o 
   2   7   8        2.05        9.11      6.18 o 
   3   7   8      253.15      231.91      9.16 o 
   4   7   8      757.10      736.92     26.20 o 
   5   7   8      569.60      542.56      8.37 o 
   6   7   8       21.25       33.86     18.98 o 
   7   7   8       67.47       60.86      9.46 o 
   8   7   8       65.77       64.85     10.06 o 
 -13   8   8      140.75      151.55     12.39 o 
 -12   8   8      495.81      497.30     21.67 o 
 -11   8   8        0.33        0.93      9.41 o 
 -10   8   8      597.28      603.38     10.10 o 
  -9   8   8      356.88      356.10     14.14 o 
  -8   8   8       17.18       29.82      5.98 o 
  -7   8   8      434.30      377.56      6.75 o 
  -6   8   8     1023.43      975.50      8.26 o 
  -5   8   8      118.34      117.75      6.04 o 
  -4   8   8        1.19        9.60      6.40 o 
  -3   8   8       34.51       40.09      5.72 o 
  -2   8   8     1637.98     1599.60     26.15 o 
  -1   8   8       70.11       68.81      4.63 o 
   0   8   8      207.45      184.08      5.51 o 
   1   8   8        0.07        2.30      5.75 o 
   2   8   8       97.77      109.43      7.43 o 
   3   8   8      106.00      123.79     11.40 o 
   4   8   8       11.62       26.76     11.97 o 
   5   8   8       58.94       54.73     11.75 o 
   6   8   8      385.71      389.21     10.06 o 
   7   8   8      123.74      134.64      9.13 o 
 -12   9   8       35.93       58.81     10.36 o 
 -11   9   8       79.79       79.18      8.39 o 
 -10   9   8        9.76       20.25      9.61 o 
  -9   9   8      117.08      126.73     26.03 o 
  -8   9   8      460.11      445.73     17.28 o 
  -7   9   8      266.52      242.63     10.05 o 
  -6   9   8       70.53       75.19      9.14 o 
  -5   9   8      191.28      198.07      8.13 o 
  -4   9   8       23.16       26.20      6.76 o 
  -3   9   8       30.93       34.01      5.25 o 
  -2   9   8       79.48       76.51      5.39 o 
  -1   9   8        0.01        1.71      5.88 o 
   0   9   8      572.88      581.61      6.04 o 
   1   9   8      284.58      284.40      6.89 o 
   2   9   8      329.65      321.15      6.81 o 
   3   9   8       85.98       93.38     13.60 o 
   4   9   8       59.44       64.45     13.53 o 
   5   9   8       17.65       10.04     24.64 o 
   6   9   8      202.31      210.72     18.13 o 
 -11  10   8       26.50       16.34      8.62 o 
 -10  10   8        4.72        5.67     10.01 o 
  -9  10   8      120.36      146.41      8.09 o 
  -8  10   8      328.03      343.93      7.23 o 
  -7  10   8       58.98       47.15      7.55 o 
  -6  10   8       80.53       90.22     11.35 o 
  -5  10   8        0.82        9.63      7.22 o 
  -4  10   8      543.84      556.19      7.34 o 
  -3  10   8       77.76       87.37     11.91 o 
  -2  10   8      111.39      125.15      7.01 o 
  -1  10   8        1.21        1.57      5.46 o 
   0  10   8      818.45      848.51      6.68 o 
   1  10   8      179.28      191.75      7.31 o 
   2  10   8      214.52      208.63      7.21 o 
   3  10   8       56.73       56.94     13.24 o 
   4  10   8      163.54      148.38     10.41 o 
   5  10   8      296.55      295.05     27.48 o 
  -9  11   8      394.21      410.94      8.12 o 
  -8  11   8        7.59       15.03      7.25 o 
  -7  11   8       69.08       71.97      6.91 o 
  -6  11   8       43.06       56.55      7.03 o 
  -5  11   8       79.67       80.81      7.69 o 
  -4  11   8        0.45       20.82     10.75 o 
  -3  11   8      114.31      118.61      6.88 o 
  -2  11   8      163.57      170.03      8.40 o 
  -1  11   8      401.16      414.29      7.58 o 
   0  11   8      309.36      285.05      7.45 o 
   1  11   8       55.48       80.17      9.30 o 
   2  11   8       75.55       69.16      8.70 o 
   3  11   8        8.31       26.96     14.02 o 
   4  11   8       46.94       44.19     14.73 o 
  -7  12   8       91.29       84.27     15.44 o 
  -6  12   8       57.87       66.88      6.63 o 
  -5  12   8       29.73       34.34      7.22 o 
  -4  12   8      717.41      705.35      8.56 o 
  -3  12   8        1.46       21.16     12.23 o 
  -2  12   8       44.70       41.97      7.05 o 
  -1  12   8        0.05        3.42      7.05 o 
   0  12   8      222.30      212.12      7.87 o 
   1  12   8       45.97       46.89      8.10 o 
 -15   0   9       73.22       77.45      6.91 o 
 -13   0   9       44.33       48.64      7.14 o 
 -11   0   9       11.00        7.23     12.89 o 
  -9   0   9        1.83       19.97     10.62 o 
  -7   0   9      764.31      720.17     10.34 o 
  -5   0   9     2122.23     1976.96     14.02 o 
  -3   0   9     1805.55     1768.25     43.05 o 
  -1   0   9     1725.23     1779.39     10.42 o 
   1   0   9     1190.85     1147.05      9.48 o 
   3   0   9     1309.22     1278.79     16.43 o 
   5   0   9        0.05       15.48      8.01 o 
   7   0   9       29.07       36.91      8.91 o 
   9   0   9      383.78      415.67     15.44 o 
 -16   1   9      248.43      254.39     16.70 o 
 -15   1   9        2.70        6.68      6.07 o 
 -14   1   9      576.16      611.55      6.69 o 
 -13   1   9      181.96      185.05      6.98 o 
 -12   1   9      225.32      243.43      8.81 o 
 -11   1   9        0.39        4.61      4.51 o 
 -10   1   9      477.28      464.25      5.74 o 
  -9   1   9      533.84      539.13     20.11 o 
  -8   1   9      152.29      137.04      5.66 o 
  -7   1   9      163.32      158.11      8.01 o 
  -6   1   9      184.48      187.71      7.72 o 
  -5   1   9       85.54       98.97      5.30 o 
  -4   1   9      273.50      303.27      6.29 o 
  -3   1   9        0.23        2.00      4.35 o 
  -2   1   9      904.16      893.02     17.27 o 
  -1   1   9     1411.42     1459.65     21.01 o 
   0   1   9     2163.83     2212.16     23.08 o 
   1   1   9      918.01      898.97      6.61 o 
   2   1   9     1283.93     1191.38      9.69 o 
   3   1   9     1013.93      984.69     11.28 o 
   4   1   9      538.27      505.60      5.77 o 
   5   1   9       85.66       77.08      5.91 o 
   6   1   9     1648.51     1652.18     14.25 o 
   7   1   9      133.95      135.84      7.84 o 
   8   1   9      291.70      285.70     26.67 o 
   9   1   9        0.43        4.99      7.36 o 
  10   1   9       24.63       26.91      9.21 o 
 -16   2   9       13.51       21.05      7.93 o 
 -15   2   9       57.91       66.32      6.89 o 
 -14   2   9      109.87      125.77      6.75 o 
 -13   2   9      172.71      189.64     11.32 o 
 -12   2   9      318.49      293.49     12.87 o 
 -11   2   9       33.07       41.60      5.67 o 
 -10   2   9       10.66       18.94      4.82 o 
  -9   2   9      193.10      177.18      5.82 o 
  -8   2   9      118.64      122.41      5.49 o 
  -7   2   9        7.92       10.19     11.33 o 
  -6   2   9      506.31      518.31     15.40 o 
  -5   2   9     1245.37     1239.29     10.50 o 
  -4   2   9      137.66      159.34      6.40 o 
  -3   2   9     1230.00     1223.58     21.75 o 
  -2   2   9       32.83       52.57      5.43 o 
  -1   2   9     1140.32     1149.35      8.97 o 
   0   2   9      331.33      384.57      5.76 o 
   1   2   9     2129.38     2033.12     15.56 o 
   2   2   9     1067.90     1078.83      9.89 o 
   3   2   9      227.77      234.61      5.36 o 
   4   2   9       44.90       44.24      5.65 o 
   5   2   9      123.92      132.67      9.35 o 
   6   2   9       50.79       54.29      5.15 o 
   7   2   9       92.17      112.09      8.30 o 
   8   2   9       35.50       45.88      7.33 o 
   9   2   9      278.12      285.27      8.58 o 
 -15   3   9      168.83      167.05      7.03 o 
 -14   3   9      909.93      923.68     12.96 o 
 -13   3   9       13.09       14.81      9.18 o 
 -12   3   9      239.82      238.01     12.10 o 
 -11   3   9        8.08        3.46      4.50 o 
 -10   3   9     1103.36     1064.37     28.63 o 
  -9   3   9      482.82      481.94      5.74 o 
  -8   3   9     1494.49     1489.88     35.06 o 
  -7   3   9       17.79       27.74      4.29 o 
  -6   3   9      296.95      273.12      5.87 o 
  -5   3   9        6.59        3.03      5.34 o 
  -4   3   9      318.41      296.16      9.61 o 
  -3   3   9       20.26       30.41      4.96 o 
  -2   3   9      969.77      970.60      7.92 o 
  -1   3   9      194.83      224.60      6.84 o 
   0   3   9     1016.87      973.99     32.12 o 
   1   3   9      170.78      141.41      9.00 o 
   2   3   9       56.34       65.07      8.73 o 
   3   3   9      239.91      212.93      5.98 o 
   4   3   9      547.33      525.90      5.76 o 
   5   3   9       37.31       40.64      5.60 o 
   6   3   9       35.97       37.54      4.94 o 
   7   3   9      110.99      123.49      6.26 o 
   8   3   9      237.73      254.64      7.83 o 
   9   3   9      122.06      131.88      7.38 o 
 -15   4   9      431.71      433.72      7.62 o 
 -14   4   9      147.27      152.18      5.70 o 
 -13   4   9      205.90      211.41      6.26 o 
 -12   4   9        3.09       -1.31      6.47 o 
 -11   4   9      191.93      204.46     16.97 o 
 -10   4   9      224.97      231.39      6.01 o 
  -9   4   9      283.96      280.08     12.07 o 
  -8   4   9      460.06      462.17      4.72 o 
  -7   4   9        7.65        4.33      5.35 o 
  -6   4   9      161.22      154.85      4.73 o 
  -5   4   9       14.15       11.39      4.72 o 
  -4   4   9       30.25       46.98      5.51 o 
  -3   4   9      209.28      217.13      6.06 o 
  -2   4   9      727.08      741.50      9.26 o 
  -1   4   9     3141.43     3110.03     53.29 o 
   0   4   9     1053.86     1049.56      8.47 o 
   1   4   9        1.34        6.26      5.46 o 
   2   4   9       71.79       68.88      8.62 o 
   3   4   9      283.28      291.09      7.12 o 
   4   4   9       22.20       34.29      7.09 o 
   5   4   9      152.04      171.55      6.60 o 
   6   4   9       95.88      104.04      6.87 o 
   7   4   9      475.31      486.51      8.24 o 
   8   4   9        0.01        7.25     18.77 o 
   9   4   9      109.98      125.68     10.11 o 
 -15   5   9       84.40       75.55      8.63 o 
 -14   5   9      437.83      459.57      7.76 o 
 -13   5   9       30.85       27.82     11.30 o 
 -12   5   9      195.67      210.64     10.41 o 
 -11   5   9      267.79      256.17      7.41 o 
 -10   5   9     1279.27     1203.05      9.19 o 
  -9   5   9       16.27       11.63      7.96 o 
  -8   5   9      747.90      708.31     21.44 o 
  -7   5   9      132.58      127.82      4.72 o 
  -6   5   9      746.98      719.31      9.42 o 
  -5   5   9       13.05       10.27      4.79 o 
  -4   5   9     1923.19     1817.19     19.46 o 
  -3   5   9      117.07      124.62      4.64 o 
  -2   5   9      126.22      122.57      5.12 o 
  -1   5   9       32.00       37.63      5.52 o 
   0   5   9      679.93      641.91     13.44 o 
   1   5   9        3.77        4.27      5.63 o 
   2   5   9      223.10      182.43      8.95 o 
   3   5   9      434.92      455.19      6.89 o 
   4   5   9      321.72      317.94      6.33 o 
   5   5   9      400.98      368.69      7.73 o 
   6   5   9        1.63        2.17      8.81 o 
   7   5   9       33.53       41.17     11.19 o 
   8   5   9        0.79       21.74      8.12 o 
 -14   6   9      146.03      146.42     15.28 o 
 -13   6   9       40.16       34.13      9.61 o 
 -12   6   9        0.00       26.19     16.71 o 
 -11   6   9       57.60       76.64     12.75 o 
 -10   6   9      311.85      295.96     19.12 o 
  -9   6   9     1219.53     1200.98     16.29 o 
  -8   6   9       13.43       19.13      5.68 o 
  -7   6   9      122.03      105.59      7.50 o 
  -6   6   9      160.40      169.04      8.79 o 
  -5   6   9      547.76      548.67      6.25 o 
  -4   6   9      164.14      174.72      5.72 o 
  -3   6   9       92.52       86.67      5.54 o 
  -2   6   9      755.30      717.43      8.81 o 
  -1   6   9      111.74      131.25      5.13 o 
   0   6   9       12.57       23.72      5.55 o 
   1   6   9      128.27      129.97      5.19 o 
   2   6   9        9.70       14.26      5.13 o 
   3   6   9      126.63      121.69      5.96 o 
   4   6   9       12.60       19.38      6.70 o 
   5   6   9        7.82       17.37      6.36 o 
   6   6   9       45.38       53.99     21.81 o 
   7   6   9       13.04       28.71      7.86 o 
   8   6   9        4.45       19.69      8.25 o 
 -13   7   9        7.84       19.22     13.24 o 
 -12   7   9     1239.21     1244.15     55.59 o 
 -11   7   9      231.98      227.61      9.35 o 
 -10   7   9       33.16       51.07      8.71 o 
  -9   7   9      475.76      442.22      5.88 o 
  -8   7   9      919.65      940.83     11.15 o 
  -7   7   9       97.95      105.82     14.66 o 
  -6   7   9     1127.05     1094.83     27.92 o 
  -5   7   9      347.06      355.63      7.30 o 
  -4   7   9      666.06      662.42     10.43 o 
  -3   7   9      164.21      161.94      4.92 o 
  -2   7   9       75.65       68.26      5.12 o 
  -1   7   9        0.22        3.51      5.53 o 
   0   7   9      754.69      737.95     20.81 o 
   1   7   9       12.96        7.48      4.81 o 
   2   7   9     1090.93     1102.73     15.56 o 
   3   7   9      171.75      145.50      8.30 o 
   4   7   9       47.93       45.85      7.10 o 
   5   7   9       50.97       53.88      7.57 o 
   6   7   9      151.61      144.90      7.96 o 
   7   7   9      116.34      117.78     17.77 o 
 -13   8   9        5.04       -7.14     13.03 o 
 -12   8   9        3.29       -8.22      8.22 o 
 -11   8   9       82.58       91.37     11.47 o 
 -10   8   9       13.41       21.72      7.57 o 
  -9   8   9      582.92      574.43     11.68 o 
  -8   8   9      219.93      216.50      6.57 o 
  -7   8   9      528.94      544.32      7.96 o 
  -6   8   9      248.65      230.38      7.17 o 
  -5   8   9      149.90      156.59     14.91 o 
  -4   8   9      114.92      122.32      6.03 o 
  -3   8   9        0.89       11.32      5.70 o 
  -2   8   9       42.48       41.16      4.65 o 
  -1   8   9       27.87       27.66      5.38 o 
   0   8   9       57.11       64.62      5.47 o 
   1   8   9      165.04      195.50     12.14 o 
   2   8   9      207.56      221.26      9.72 o 
   3   8   9       31.36       30.51     11.75 o 
   4   8   9        0.04       17.56     24.43 o 
   5   8   9        7.47       15.08     13.60 o 
   6   8   9      128.54      131.03     10.21 o 
 -11   9   9       26.09       54.10     10.34 o 
 -10   9   9      418.38      433.85     11.17 o 
  -9   9   9        0.40       10.14      6.46 o 
  -8   9   9      522.55      494.74     10.24 o 
  -7   9   9      177.92      192.24      8.12 o 
  -6   9   9       51.84       52.39      5.71 o 
  -5   9   9      239.33      217.55     11.91 o 
  -4   9   9      380.45      354.67      8.83 o 
  -3   9   9      578.12      597.64     10.61 o 
  -2   9   9      263.57      248.14      7.71 o 
  -1   9   9        0.04        8.06      6.07 o 
   0   9   9      210.46      208.86      5.87 o 
   1   9   9      181.42      173.27      6.95 o 
   2   9   9       79.74       72.64      9.16 o 
   3   9   9       10.39       10.98      6.61 o 
   4   9   9      428.99      411.11      9.98 o 
   5   9   9       13.57       29.12     10.98 o 
 -10  10   9       78.20       78.94      8.58 o 
  -9  10   9      111.88      117.26      8.26 o 
  -8  10   9        3.97        9.72      6.89 o 
  -7  10   9       35.67       44.38      6.71 o 
  -6  10   9        1.43       27.32      7.39 o 
  -5  10   9        0.03        7.63      6.38 o 
  -4  10   9       13.23       22.78      9.65 o 
  -3  10   9        0.83       18.07      8.34 o 
  -2  10   9      175.32      190.71      6.04 o 
  -1  10   9      295.27      301.63      6.91 o 
   0  10   9      102.70      116.98      5.53 o 
   1  10   9        2.59        9.72      7.33 o 
   2  10   9       74.37       68.38      7.19 o 
   3  10   9       12.69       19.84      8.04 o 
   4  10   9       59.65       56.66     15.58 o 
  -8  11   9       51.80       48.23      7.80 o 
  -7  11   9       68.36       68.23      6.59 o 
  -6  11   9      211.32      204.64      6.81 o 
  -5  11   9       35.50       31.13      7.85 o 
  -4  11   9       24.00       39.27      6.91 o 
  -3  11   9      118.39      122.50      5.75 o 
  -2  11   9      134.51      142.30      6.38 o 
  -1  11   9      419.43      403.74      6.86 o 
   0  11   9       10.62       -0.95      6.98 o 
   1  11   9       52.12       58.05      7.14 o 
   2  11   9       64.44       55.04     10.11 o 
  -5  12   9        7.89       17.01     12.28 o 
  -4  12   9        0.06        9.47      5.45 o 
  -3  12   9      328.28      330.33      9.04 o 
  -2  12   9      169.10      168.41      7.75 o 
  -1  12   9       59.91       55.88      6.65 o 
 -16   0  10      144.56      179.44      9.13 o 
 -14   0  10      447.99      423.04      9.86 o 
 -12   0  10     1534.28     1472.96     30.45 o 
 -10   0  10      295.83      290.48     11.75 o 
  -8   0  10      824.37      761.52     10.20 o 
  -6   0  10      566.93      575.29      9.77 o 
  -4   0  10     1544.78     1717.35     26.63 o 
  -2   0  10      558.56      503.76      8.91 o 
   0   0  10      243.69      246.60      7.17 o 
   2   0  10      333.42      351.08      8.56 o 
   4   0  10      119.56      121.26     11.75 o 
   6   0  10       29.83       42.67     24.29 o 
   8   0  10       13.57       10.28     14.30 o 
 -15   1  10       90.11      114.64      7.91 o 
 -14   1  10       15.59       17.01      5.84 o 
 -13   1  10        7.06       17.54      5.48 o 
 -12   1  10       20.62       36.18      5.95 o 
 -11   1  10      326.41      306.63      9.68 o 
 -10   1  10      268.10      266.60      8.93 o 
  -9   1  10     2210.79     2152.17    115.99 o 
  -8   1  10       13.35       22.41      7.61 o 
  -7   1  10       63.39       51.70      5.51 o 
  -6   1  10        0.13       -5.36      5.36 o 
  -5   1  10      137.26      108.24      5.66 o 
  -4   1  10       56.25       57.71      4.87 o 
  -3   1  10        2.56       11.94      4.18 o 
  -2   1  10      349.02      318.52     12.24 o 
  -1   1  10      346.04      328.05      6.86 o 
   0   1  10      867.77      825.23     17.95 o 
   1   1  10      842.09      841.78     18.75 o 
   2   1  10      518.94      499.84      8.54 o 
   3   1  10      514.70      510.24      6.48 o 
   4   1  10       33.46       33.53      5.38 o 
   5   1  10      478.86      475.15      7.30 o 
   6   1  10        1.15        1.53      6.31 o 
   7   1  10        5.60        5.75      7.66 o 
   8   1  10       20.00       22.49      7.16 o 
   9   1  10      346.51      368.74      8.14 o 
 -15   2  10      291.11      290.66      6.81 o 
 -14   2  10      160.69      181.96     12.99 o 
 -13   2  10       18.30       17.73      5.50 o 
 -12   2  10      768.79      764.32      9.31 o 
 -11   2  10       23.63       35.47     14.17 o 
 -10   2  10        5.80        5.33      4.99 o 
  -9   2  10     1001.47      990.10      7.02 o 
  -8   2  10     1268.68     1212.51     15.79 o 
  -7   2  10       49.57       55.57      9.06 o 
  -6   2  10     1087.68     1101.24      7.35 o 
  -5   2  10      447.89      450.17     10.66 o 
  -4   2  10      872.67      937.36      7.33 o 
  -3   2  10       98.57       89.76      5.07 o 
  -2   2  10     1166.35     1159.24     20.92 o 
  -1   2  10     1272.04     1299.51     19.15 o 
   0   2  10        0.19        9.36      7.46 o 
   1   2  10       16.25       14.36      4.90 o 
   2   2  10      601.58      594.41      7.87 o 
   3   2  10      180.12      178.76      5.43 o 
   4   2  10        7.42        9.75      5.89 o 
   5   2  10       97.43      104.29      9.63 o 
   6   2  10       80.19       82.79      6.83 o 
   7   2  10      134.03      133.05      7.12 o 
   8   2  10        2.09        3.97      6.29 o 
   9   2  10       21.43       38.10     14.59 o 
 -15   3  10       21.88       24.77     10.49 o 
 -14   3  10        4.16       12.73      7.97 o 
 -13   3  10      894.81      850.16      7.66 o 
 -12   3  10        2.82       26.25     13.61 o 
 -11   3  10      119.34      131.15      8.41 o 
 -10   3  10      355.93      334.44     10.67 o 
  -9   3  10      795.85      763.01      7.44 o 
  -8   3  10        2.01        8.80      5.41 o 
  -7   3  10     1116.50     1061.23     28.88 o 
  -6   3  10        3.08        6.48      5.10 o 
  -5   3  10      370.15      349.08     12.35 o 
  -4   3  10      719.74      706.86     11.45 o 
  -3   3  10      628.05      604.70      9.56 o 
  -2   3  10      447.61      422.71      5.82 o 
  -1   3  10        0.90       10.25      4.30 o 
   0   3  10      555.49      513.19     14.30 o 
   1   3  10      764.03      747.25      8.04 o 
   2   3  10       31.47       39.92      5.66 o 
   3   3  10      236.54      218.78     11.01 o 
   4   3  10       69.91       66.95      6.49 o 
   5   3  10      230.18      255.29      6.15 o 
   6   3  10       19.39       20.31      6.66 o 
   7   3  10        3.30        6.72      7.36 o 
   8   3  10       77.07       68.62      6.98 o 
 -15   4  10       42.47       49.53      7.17 o 
 -14   4  10      101.81       95.91     12.55 o 
 -13   4  10       51.08       63.75      8.42 o 
 -12   4  10       49.71       51.66      6.17 o 
 -11   4  10      995.15      960.66      8.92 o 
 -10   4  10       84.87       86.43     13.71 o 
  -9   4  10      126.16      138.64     13.35 o 
  -8   4  10      120.09      126.55      4.92 o 
  -7   4  10      109.88      123.49      6.68 o 
  -6   4  10     1617.92     1601.17     26.68 o 
  -5   4  10        0.19       -2.88      5.21 o 
  -4   4  10     1549.57     1463.64     27.96 o 
  -3   4  10      111.37      103.09      8.28 o 
  -2   4  10     1265.92     1242.09     17.75 o 
  -1   4  10      475.86      522.14      9.57 o 
   0   4  10      327.08      309.93     11.73 o 
   1   4  10        3.66       10.44      6.30 o 
   2   4  10      357.29      348.78      9.30 o 
   3   4  10       34.67       41.74      7.23 o 
   4   4  10       10.51       21.89      6.39 o 
   5   4  10      290.43      284.57      8.07 o 
   6   4  10       80.62       90.46      6.97 o 
   7   4  10        6.77       14.90      7.20 o 
   8   4  10       43.01       41.58      8.41 o 
 -14   5  10      111.54      105.72      5.78 o 
 -13   5  10       34.91       44.72     14.63 o 
 -12   5  10        5.93       18.39      8.97 o 
 -11   5  10      710.14      706.30      7.07 o 
 -10   5  10       59.19       72.63      6.11 o 
  -9   5  10      300.44      288.54      8.89 o 
  -8   5  10        4.16        5.00      5.06 o 
  -7   5  10      270.37      302.11      7.61 o 
  -6   5  10      157.29      145.14      6.79 o 
  -5   5  10      844.58      846.47      9.24 o 
  -4   5  10        8.21       15.29      5.54 o 
  -3   5  10      739.19      713.78     14.56 o 
  -2   5  10        2.28        7.89      4.86 o 
  -1   5  10      204.19      194.35      6.58 o 
   0   5  10       94.33      116.27      8.58 o 
   1   5  10      294.07      279.86      5.75 o 
   2   5  10       51.61       61.63      5.85 o 
   3   5  10      201.48      218.48      7.56 o 
   4   5  10        0.56        4.61      5.99 o 
   5   5  10      300.24      302.72     11.04 o 
   6   5  10      264.45      241.71      8.64 o 
   7   5  10        0.34       10.21      7.99 o 
 -14   6  10       56.02       54.82      6.00 o 
 -13   6  10      257.95      263.42     11.61 o 
 -12   6  10      142.36      142.22      9.46 o 
 -11   6  10       10.10        6.79      8.91 o 
 -10   6  10       48.81       49.89      8.42 o 
  -9   6  10      266.25      282.21      6.35 o 
  -8   6  10      486.09      477.36      9.28 o 
  -7   6  10       87.61       82.43      8.57 o 
  -6   6  10      125.38      137.76      5.23 o 
  -5   6  10      153.18      157.42      7.36 o 
  -4   6  10       32.57       46.06      7.97 o 
  -3   6  10        8.06       18.91      6.09 o 
  -2   6  10      421.33      402.40     14.40 o 
  -1   6  10     1010.74      994.18     20.42 o 
   0   6  10      319.99      313.95      5.73 o 
   1   6  10        4.27        2.18      6.05 o 
   2   6  10      205.31      208.95      8.57 o 
   3   6  10        3.83       14.99      5.87 o 
   4   6  10      264.96      261.02      7.71 o 
   5   6  10        7.08        8.07      9.11 o 
   6   6  10      221.81      241.64     10.01 o 
   7   6  10       85.97       89.75      8.49 o 
 -13   7  10        0.40        2.92     12.04 o 
 -12   7  10      175.13      203.30      9.96 o 
 -11   7  10       89.96       95.15      9.41 o 
 -10   7  10       46.11       35.74     20.75 o 
  -9   7  10      159.19      171.04      6.59 o 
  -8   7  10       20.50       15.05      4.97 o 
  -7   7  10      287.85      306.37      5.45 o 
  -6   7  10      341.59      304.71      9.65 o 
  -5   7  10      152.00      164.01      6.62 o 
  -4   7  10       16.57       19.59      4.34 o 
  -3   7  10      303.40      314.96      6.17 o 
  -2   7  10       22.40       26.67      7.11 o 
  -1   7  10      835.60      798.60     12.00 o 
   0   7  10       41.85       57.70      5.24 o 
   1   7  10      373.16      385.47      9.74 o 
   2   7  10        0.61        2.47      6.49 o 
   3   7  10      109.72      112.14      5.84 o 
   4   7  10        0.17       22.00      9.84 o 
   5   7  10      101.16      114.16      7.91 o 
   6   7  10        0.53       27.03     10.06 o 
 -12   8  10        8.17        0.25     10.06 o 
 -11   8  10       56.64       53.98      8.04 o 
 -10   8  10     1171.46     1135.16     21.29 o 
  -9   8  10       10.96        8.03      7.07 o 
  -8   8  10       64.02       57.94      5.70 o 
  -7   8  10        0.74        7.74      4.98 o 
  -6   8  10        1.29       16.28      4.82 o 
  -5   8  10      244.31      255.78      9.63 o 
  -4   8  10       10.02        0.10      8.03 o 
  -3   8  10       49.57       59.33      8.52 o 
  -2   8  10        8.51       11.90      6.01 o 
  -1   8  10      772.42      799.92     14.33 o 
   0   8  10      180.01      172.23      5.45 o 
   1   8  10      301.33      289.28      6.11 o 
   2   8  10       52.47       55.90      7.87 o 
   3   8  10       88.80       95.68      9.41 o 
   4   8  10      306.13      286.36     10.06 o 
   5   8  10        0.53       -0.07     17.77 o 
 -11   9  10        5.95       18.74     10.06 o 
 -10   9  10      476.17      461.57     10.28 o 
  -9   9  10      107.13       96.68      7.96 o 
  -8   9  10       82.93       83.09      6.81 o 
  -7   9  10       56.39       76.62      6.49 o 
  -6   9  10       52.44       49.19      5.11 o 
  -5   9  10       66.10       83.88      6.28 o 
  -4   9  10       14.53       20.91      6.23 o 
  -3   9  10      259.63      272.26      6.52 o 
  -2   9  10      215.89      223.44     10.06 o 
  -1   9  10      230.10      237.84      6.06 o 
   0   9  10       59.62       59.65      6.77 o 
   1   9  10        2.51        9.92      6.84 o 
   2   9  10        0.60       -4.71      6.52 o 
   3   9  10      283.27      290.29     10.26 o 
   4   9  10        5.21        7.20     17.84 o 
  -9  10  10       51.63       59.78      7.25 o 
  -8  10  10      160.66      156.94      8.31 o 
  -7  10  10        0.82       15.49      6.68 o 
  -6  10  10       57.65       82.16      6.73 o 
  -5  10  10      109.85      117.88      6.10 o 
  -4  10  10      144.54      136.26      6.09 o 
  -3  10  10      677.11      695.85     13.16 o 
  -2  10  10      161.10      143.33      6.11 o 
  -1  10  10       67.41       70.23      6.38 o 
   0  10  10        5.50       17.11      6.27 o 
   1  10  10      799.67      831.05      8.92 o 
   2  10  10       23.28       22.55      7.69 o 
   3  10  10        0.03        7.88     10.26 o 
  -7  11  10      173.34      179.75     10.64 o 
  -6  11  10      138.17      141.86      7.35 o 
  -5  11  10       69.01       88.15      7.06 o 
  -4  11  10        0.04        7.59      5.76 o 
  -3  11  10       44.43       49.67      5.90 o 
  -2  11  10       22.33       22.95      5.82 o 
  -1  11  10        8.64       10.93      7.51 o 
   0  11  10       91.09       91.73      7.09 o 
 -15   0  11      743.21      731.96     40.01 o 
 -13   0  11       24.57       18.21     13.74 o 
 -11   0  11      674.54      685.19     13.45 o 
  -9   0  11      474.25      426.01     12.18 o 
  -7   0  11     2319.99     2189.68     16.00 o 
  -5   0  11       77.08       55.32      7.66 o 
  -3   0  11      186.51      165.66      5.81 o 
  -1   0  11      497.60      463.06     18.20 o 
   1   0  11      357.94      387.66     10.69 o 
   3   0  11        2.80        5.35     13.38 o 
   5   0  11      220.12      220.91     23.30 o 
   7   0  11     1536.85     1426.26     13.42 o 
 -15   1  11        8.55       12.24      9.99 o 
 -14   1  11       20.86       28.54     10.96 o 
 -13   1  11      306.36      302.11      8.97 o 
 -12   1  11      127.33      119.89      6.30 o 
 -11   1  11       17.73       29.72      9.04 o 
 -10   1  11     2673.98     2620.77     31.80 o 
  -9   1  11       41.51       32.71      7.71 o 
  -8   1  11      355.87      369.99      8.26 o 
  -7   1  11       65.84       75.67      6.56 o 
  -6   1  11       64.71       71.12      6.84 o 
  -5   1  11      506.80      476.77      8.90 o 
  -4   1  11      137.62      129.03      6.55 o 
  -3   1  11     1467.18     1439.52     33.43 o 
  -2   1  11     1082.69     1070.80      9.78 o 
  -1   1  11      106.58       94.53      4.76 o 
   0   1  11      266.77      270.48     10.69 o 
   1   1  11       19.35       21.58      5.06 o 
   2   1  11        8.13       15.15      4.65 o 
   3   1  11      152.39      145.33      8.20 o 
   4   1  11       99.43      105.66      8.73 o 
   5   1  11        2.10       14.67      6.21 o 
   6   1  11       72.43       70.26      6.00 o 
   7   1  11        4.81        7.98      6.82 o 
   8   1  11      175.74      167.16      9.32 o 
 -15   2  11      161.54      169.56     10.90 o 
 -14   2  11      210.25      198.42     11.90 o 
 -13   2  11       50.69       58.99      8.32 o 
 -12   2  11       55.53       68.35      7.00 o 
 -11   2  11       93.22       88.95      6.21 o 
 -10   2  11      112.23      119.05      7.09 o 
  -9   2  11      538.23      524.44     18.53 o 
  -8   2  11      196.52      198.86     10.62 o 
  -7   2  11      977.46      971.76     30.09 o 
  -6   2  11       54.77       67.10     11.44 o 
  -5   2  11      137.94      115.42      8.28 o 
  -4   2  11       39.37       27.33      4.81 o 
  -3   2  11      923.50      893.09      7.68 o 
  -2   2  11      551.78      552.79      6.48 o 
  -1   2  11      121.40      118.09      6.12 o 
   0   2  11      124.87      120.37      5.76 o 
   1   2  11       29.22       30.37      5.31 o 
   2   2  11        0.01        2.69      6.15 o 
   3   2  11      207.48      192.72      5.61 o 
   4   2  11       10.51       21.09      5.48 o 
   5   2  11      251.62      247.85     12.35 o 
   6   2  11       33.92       44.37      6.06 o 
   7   2  11      714.08      690.73      9.14 o 
   8   2  11      184.99      175.40     13.10 o 
 -15   3  11        0.22        6.14      6.47 o 
 -14   3  11      103.65      109.89      6.24 o 
 -13   3  11       78.19       97.93     14.94 o 
 -12   3  11      395.24      388.66      6.34 o 
 -11   3  11       24.58       33.60      5.87 o 
 -10   3  11       28.33       39.87      5.63 o 
  -9   3  11        8.00       13.22      4.95 o 
  -8   3  11       20.80       23.89      9.55 o 
  -7   3  11       18.72       16.58      5.50 o 
  -6   3  11      634.75      610.02      6.58 o 
  -5   3  11      109.28      122.90      5.75 o 
  -4   3  11      109.53      100.53      5.53 o 
  -3   3  11        2.30       12.93      5.26 o 
  -2   3  11       33.88       51.67      4.90 o 
  -1   3  11      307.27      295.87      6.00 o 
   0   3  11      164.49      159.59      5.95 o 
   1   3  11       66.25       64.86      6.76 o 
   2   3  11       86.27       79.46      6.44 o 
   3   3  11       27.59       38.36      6.96 o 
   4   3  11       62.10       55.66      8.87 o 
   5   3  11      135.67      137.82      6.21 o 
   6   3  11       25.93       36.94      7.40 o 
   7   3  11        3.35       -0.56      7.36 o 
 -14   4  11       34.52       35.37      6.86 o 
 -13   4  11        3.41       11.15      6.95 o 
 -12   4  11      267.18      257.85      8.06 o 
 -11   4  11      166.70      180.79     16.07 o 
 -10   4  11        0.41        5.14      5.82 o 
  -9   4  11        2.38        9.72      9.33 o 
  -8   4  11       88.76       85.36      6.26 o 
  -7   4  11       11.98        9.38      4.47 o 
  -6   4  11       53.57       67.22      5.04 o 
  -5   4  11     1272.08     1242.35     16.96 o 
  -4   4  11      374.44      373.25      5.18 o 
  -3   4  11      224.00      225.67      6.64 o 
  -2   4  11     1108.53     1049.89     34.75 o 
  -1   4  11       81.81       80.06      5.67 o 
   0   4  11       15.42       29.57      5.65 o 
   1   4  11      706.52      682.36      8.81 o 
   2   4  11       94.55       99.25      6.95 o 
   3   4  11      738.80      758.70     15.92 o 
   4   4  11       97.54      109.25     12.46 o 
   5   4  11      212.22      209.46      9.91 o 
   6   4  11      202.87      216.35     14.78 o 
   7   4  11       83.03       92.85      8.07 o 
 -14   5  11      618.00      572.80     12.47 o 
 -13   5  11      436.91      432.48      6.93 o 
 -12   5  11      306.48      318.73     10.80 o 
 -11   5  11        2.36       14.75      6.20 o 
 -10   5  11        0.29       -4.16      8.32 o 
  -9   5  11      104.47      108.78      4.95 o 
  -8   5  11      140.46      140.46      4.60 o 
  -7   5  11     1707.32     1625.78     16.29 o 
  -6   5  11      219.33      209.03      7.95 o 
  -5   5  11      125.86      153.22      8.79 o 
  -4   5  11       64.19       71.77      5.54 o 
  -3   5  11        5.34       11.94      6.39 o 
  -2   5  11        6.65       14.83      5.04 o 
  -1   5  11      504.97      475.66      8.13 o 
   0   5  11       11.77       13.52      5.65 o 
   1   5  11      517.22      492.71      9.65 o 
   2   5  11       62.34       68.13      7.03 o 
   3   5  11       17.49       10.65      6.27 o 
   4   5  11        2.26       11.74      6.71 o 
   5   5  11       18.74       13.85      6.72 o 
   6   5  11      131.88      118.74      7.78 o 
 -13   6  11      341.97      348.13     12.25 o 
 -12   6  11        8.49       25.31      6.68 o 
 -11   6  11       11.29       21.71      9.60 o 
 -10   6  11      168.27      167.25      5.82 o 
  -9   6  11        5.23       10.43      5.45 o 
  -8   6  11        9.60       13.71      6.02 o 
  -7   6  11      549.16      497.01     10.55 o 
  -6   6  11        2.78       14.40      5.74 o 
  -5   6  11        0.47       10.84      4.72 o 
  -4   6  11       30.12       27.86      4.74 o 
  -3   6  11      258.57      247.09      5.54 o 
  -2   6  11      779.19      796.90     10.77 o 
  -1   6  11       23.22       22.00      5.71 o 
   0   6  11        0.28        5.85      5.27 o 
   1   6  11      121.96      126.58      6.99 o 
   2   6  11        1.24        3.79     10.57 o 
   3   6  11      106.25      101.32      7.15 o 
   4   6  11      340.14      314.92     13.28 o 
   5   6  11      459.23      440.86     25.28 o 
   6   6  11       24.87       41.25      8.33 o 
 -13   7  11       58.01       73.05      9.12 o 
 -12   7  11      183.57      195.65     19.81 o 
 -11   7  11       89.74       86.04      6.02 o 
 -10   7  11     1145.74     1112.22     36.45 o 
  -9   7  11      568.79      591.08      9.57 o 
  -8   7  11        8.27       12.37      5.84 o 
  -7   7  11      634.34      611.99     10.12 o 
  -6   7  11       49.56       52.17      7.56 o 
  -5   7  11       43.80       47.86      5.00 o 
  -4   7  11       30.85       32.18      5.21 o 
  -3   7  11        3.35        5.64      5.08 o 
  -2   7  11      454.98      446.61      6.31 o 
  -1   7  11      270.27      283.86      6.03 o 
   0   7  11       98.66      108.78      5.53 o 
   1   7  11      143.68      173.56      7.56 o 
   2   7  11        4.52        0.45      6.09 o 
   3   7  11       12.24       15.96      6.47 o 
   4   7  11       68.73       78.67      9.91 o 
   5   7  11      116.38      126.05     19.90 o 
 -12   8  11       42.85       45.78      7.32 o 
 -11   8  11       84.53      107.51     17.49 o 
 -10   8  11        0.80        2.71     11.82 o 
  -9   8  11        9.11       25.78      7.56 o 
  -8   8  11      140.78      138.32      5.97 o 
  -7   8  11      341.19      335.11      7.52 o 
  -6   8  11        3.26       10.75      4.64 o 
  -5   8  11       51.58       58.87      5.48 o 
  -4   8  11       71.76       80.20      5.11 o 
  -3   8  11       47.91       62.46      7.22 o 
  -2   8  11       63.58       64.12      6.15 o 
  -1   8  11       40.43       52.42      5.77 o 
   0   8  11        3.18        3.02      5.84 o 
   1   8  11       17.23       19.85      6.50 o 
   2   8  11      102.69      114.88     13.43 o 
   3   8  11       59.35       66.10      7.38 o 
   4   8  11      179.22      178.44      7.46 o 
 -10   9  11        1.21       -6.89      8.56 o 
  -9   9  11      573.79      553.36     10.25 o 
  -8   9  11       41.84       38.97      9.44 o 
  -7   9  11       20.54       18.78      7.71 o 
  -6   9  11      121.99      125.33      7.09 o 
  -5   9  11        2.91        9.27      5.23 o 
  -4   9  11       61.05       67.41      6.53 o 
  -3   9  11       68.84       62.36      7.27 o 
  -2   9  11        3.66        7.17      6.62 o 
  -1   9  11      113.37      129.10     11.31 o 
   0   9  11      135.16      132.78      6.42 o 
   1   9  11        1.65       -0.54      6.17 o 
   2   9  11       11.63       14.20      6.34 o 
   3   9  11       57.82       71.79      8.51 o 
  -8  10  11       35.03       26.60      5.94 o 
  -7  10  11        0.15       12.35      6.23 o 
  -6  10  11      197.61      200.66     10.51 o 
  -5  10  11      489.82      527.30      6.91 o 
  -4  10  11        4.14       10.28      5.17 o 
  -3  10  11       69.67       56.28      5.70 o 
  -2  10  11       53.70       64.53      6.33 o 
  -1  10  11       45.59       56.76      6.58 o 
   0  10  11      321.88      353.13      7.89 o 
   1  10  11      522.35      537.33      8.97 o 
  -5  11  11       54.47       58.67      7.42 o 
  -4  11  11      156.86      156.02      6.86 o 
  -3  11  11        6.19       23.97      6.58 o 
 -14   0  12      200.04      206.39     32.08 o 
 -12   0  12        0.65        1.81     14.87 o 
 -10   0  12      174.99      171.79     11.75 o 
  -8   0  12       43.44       38.10     11.33 o 
  -6   0  12      268.55      266.12      8.64 o 
  -4   0  12       56.75       56.71     10.06 o 
  -2   0  12      184.74      175.64      6.75 o 
   0   0  12        8.29       14.15      6.50 o 
   2   0  12      104.64      104.33      9.42 o 
   4   0  12      183.27      178.45     13.31 o 
   6   0  12     1430.40     1367.49     57.57 o 
 -15   1  12      307.94      290.48      5.92 o 
 -14   1  12        0.02       -0.15      6.87 o 
 -13   1  12      150.67      157.57     11.55 o 
 -12   1  12       55.18       53.89      6.29 o 
 -11   1  12       57.70       57.74      6.08 o 
 -10   1  12      145.25      154.34      8.46 o 
  -9   1  12       36.18       45.33      8.00 o 
  -8   1  12       67.19       59.09      5.71 o 
  -7   1  12      445.36      418.92     21.88 o 
  -6   1  12      862.49      831.84     18.24 o 
  -5   1  12      762.11      773.30     18.22 o 
  -4   1  12      318.38      307.80      6.07 o 
  -3   1  12      574.71      564.87      8.61 o 
  -2   1  12      158.10      154.80      4.74 o 
  -1   1  12      455.79      430.43      5.41 o 
   0   1  12       26.78       26.87      5.51 o 
   1   1  12      857.19      824.24      7.30 o 
   2   1  12      203.22      212.11      5.71 o 
   3   1  12       81.91       87.83      6.30 o 
   4   1  12       17.45       17.13      5.60 o 
   5   1  12       62.90       74.49      6.80 o 
   6   1  12       25.03       34.80      7.15 o 
   7   1  12        4.07        8.41      9.11 o 
 -15   2  12       51.73       46.82      6.00 o 
 -14   2  12      100.73      108.69     14.90 o 
 -13   2  12      115.23      120.09      5.13 o 
 -12   2  12       86.49       86.33      7.25 o 
 -11   2  12       20.35       21.94      6.08 o 
 -10   2  12      217.92      210.08      6.98 o 
  -9   2  12       28.76       24.91      8.00 o 
  -8   2  12       31.37       43.41      8.10 o 
  -7   2  12        3.40        4.83      4.60 o 
  -6   2  12       33.43       46.50      7.40 o 
  -5   2  12        0.96        7.46      5.36 o 
  -4   2  12       13.32       14.93      6.29 o 
  -3   2  12        2.05       14.80      5.47 o 
  -2   2  12        5.31       11.93      5.53 o 
  -1   2  12       37.34       38.63      5.08 o 
   0   2  12       57.63       69.35      5.80 o 
   1   2  12      131.04      153.45      7.11 o 
   2   2  12       84.44       82.56      5.50 o 
   3   2  12        5.32       16.19      7.75 o 
   4   2  12      195.92      200.75      6.76 o 
   5   2  12       20.79       16.25      7.76 o 
   6   2  12      111.26      106.67      6.63 o 
 -14   3  12       10.00       15.62      5.77 o 
 -13   3  12      111.57      117.14      7.93 o 
 -12   3  12       85.86       80.27      7.30 o 
 -11   3  12      482.82      480.58     13.10 o 
 -10   3  12      118.49      116.05      6.00 o 
  -9   3  12       64.25       65.78      5.23 o 
  -8   3  12      103.03       99.74      6.06 o 
  -7   3  12       80.77       88.61      6.06 o 
  -6   3  12       14.80       16.28      6.88 o 
  -5   3  12      111.73      102.13      9.65 o 
  -4   3  12      270.32      247.90      8.47 o 
  -3   3  12      227.04      229.33      6.68 o 
  -2   3  12      238.52      232.85      6.55 o 
  -1   3  12      942.72      921.08     18.45 o 
   0   3  12      302.68      330.68      7.22 o 
   1   3  12       49.96       45.41      6.89 o 
   2   3  12       32.60       31.66      8.23 o 
   3   3  12      307.18      300.99     10.17 o 
   4   3  12       56.99       47.83      6.73 o 
   5   3  12       45.61       46.72      6.87 o 
   6   3  12      181.47      190.54     10.23 o 
 -14   4  12      401.06      381.75     16.58 o 
 -13   4  12        2.17        4.90      8.43 o 
 -12   4  12        0.25        2.92      5.65 o 
 -11   4  12       38.76       44.16      5.62 o 
 -10   4  12      100.46      108.57      5.96 o 
  -9   4  12        0.01       10.52     12.43 o 
  -8   4  12      558.94      550.39     12.49 o 
  -7   4  12       46.61       53.76      5.74 o 
  -6   4  12       50.43       52.25      5.27 o 
  -5   4  12       27.16       28.97      5.58 o 
  -4   4  12      186.35      192.60      7.91 o 
  -3   4  12        0.01        7.03     11.90 o 
  -2   4  12      167.45      188.66      5.71 o 
  -1   4  12        2.23        1.81      5.89 o 
   0   4  12      286.86      293.93      5.84 o 
   1   4  12       12.69       30.28      6.98 o 
   2   4  12       26.05       36.31      5.64 o 
   3   4  12       37.95       16.64      9.20 o 
   4   4  12      118.16      106.72      8.32 o 
   5   4  12      444.66      427.06      8.19 o 
   6   4  12       22.18       31.56      9.05 o 
 -13   5  12      255.84      266.81      8.53 o 
 -12   5  12       60.08       65.01     10.98 o 
 -11   5  12      225.48      242.00     10.73 o 
 -10   5  12       75.80       83.46      7.25 o 
  -9   5  12      231.95      229.87     11.84 o 
  -8   5  12        0.55       13.09      5.62 o 
  -7   5  12       64.96       55.22      5.33 o 
  -6   5  12        6.28       10.46      5.50 o 
  -5   5  12      185.92      180.58      8.26 o 
  -4   5  12      314.21      287.12      5.15 o 
  -3   5  12       45.23       39.84      5.65 o 
  -2   5  12      700.42      739.03      9.84 o 
  -1   5  12      478.00      472.45     13.25 o 
   0   5  12       28.66       45.72      6.89 o 
   1   5  12       25.26       18.58      7.19 o 
   2   5  12        8.35       14.13      9.65 o 
   3   5  12       40.11       43.60      7.97 o 
   4   5  12        6.01       23.80      8.33 o 
   5   5  12        1.68        0.56      8.00 o 
 -13   6  12       80.23       79.54     15.24 o 
 -12   6  12      126.83      142.09      7.10 o 
 -11   6  12        0.53        4.54      6.60 o 
 -10   6  12       26.10       32.57      5.87 o 
  -9   6  12       33.47       54.53      7.65 o 
  -8   6  12       71.86       73.55      5.09 o 
  -7   6  12       34.69       46.71      5.74 o 
  -6   6  12      240.27      240.82     10.93 o 
  -5   6  12      463.43      450.58     13.96 o 
  -4   6  12      161.18      158.02      5.11 o 
  -3   6  12        9.93       12.71      5.27 o 
  -2   6  12        9.42       10.86      5.91 o 
  -1   6  12       46.82       48.89      4.64 o 
   0   6  12      225.13      205.63      5.76 o 
   1   6  12      146.80      129.71     10.57 o 
   2   6  12      203.83      214.76      9.08 o 
   3   6  12      597.83      606.33      7.63 o 
   4   6  12       10.62       21.24      6.77 o 
   5   6  12        5.20       -2.39     11.40 o 
 -12   7  12        1.22        4.02      8.23 o 
 -11   7  12      177.03      164.63      9.70 o 
 -10   7  12        9.17       28.05      8.46 o 
  -9   7  12      582.99      580.70     10.10 o 
  -8   7  12       18.22       30.19      5.18 o 
  -7   7  12      286.52      308.60      5.53 o 
  -6   7  12        0.21        7.55      5.50 o 
  -5   7  12      186.28      176.50      8.28 o 
  -4   7  12      531.65      534.83     15.05 o 
  -3   7  12      145.96      157.95      5.75 o 
  -2   7  12      146.41      148.83      7.13 o 
  -1   7  12       39.24       45.42      7.72 o 
   0   7  12        2.58       10.67      6.66 o 
   1   7  12        0.96        7.38      6.60 o 
   2   7  12        1.73       10.48      6.51 o 
   3   7  12       37.07       34.97      6.15 o 
   4   7  12      136.79      135.52      8.73 o 
 -11   8  12      132.85      119.63      7.72 o 
 -10   8  12       13.84       21.38      6.75 o 
  -9   8  12        6.70       11.36      6.38 o 
  -8   8  12      182.36      178.82      8.36 o 
  -7   8  12      116.45      109.08      7.09 o 
  -6   8  12        0.05        9.61      8.34 o 
  -5   8  12      285.04      290.58      6.73 o 
  -4   8  12      114.69       91.68      4.95 o 
  -3   8  12      214.72      215.75      6.02 o 
  -2   8  12      129.79      130.70      8.10 o 
  -1   8  12       69.48       80.49      5.89 o 
   0   8  12      190.64      206.81      7.55 o 
   1   8  12       43.57       42.28      6.46 o 
   2   8  12        8.70       17.60      6.99 o 
   3   8  12        8.76       20.56      9.29 o 
  -9   9  12      266.58      229.54      6.40 o 
  -8   9  12      132.92      136.80      6.64 o 
  -7   9  12      217.36      217.89     17.97 o 
  -6   9  12       18.03       28.60      6.10 o 
  -5   9  12       32.41       31.28      6.05 o 
  -4   9  12       19.07       33.62      8.59 o 
  -3   9  12       21.91       33.37      8.46 o 
  -2   9  12        5.91       17.96     13.61 o 
  -1   9  12      191.92      197.30      6.55 o 
   0   9  12        0.88        9.89      6.33 o 
   1   9  12       53.53       38.39      7.10 o 
  -7  10  12      407.79      399.25     30.03 o 
  -6  10  12        5.07        4.36      6.62 o 
  -5  10  12        5.39       13.36      7.73 o 
  -4  10  12        1.49        2.86      6.44 o 
  -3  10  12     1024.72      995.08     23.32 o 
  -2  10  12       99.60      123.05      6.66 o 
  -1  10  12       42.71       45.39     10.12 o 
 -13   0  13        3.62       11.99      7.73 o 
 -11   0  13       26.74       30.87      8.64 o 
  -9   0  13     1542.56     1468.95     15.01 o 
  -7   0  13        4.46        7.93     11.05 o 
  -5   0  13      151.15      144.92      6.21 o 
  -3   0  13      172.98      179.46      6.37 o 
  -1   0  13       60.18       85.98      8.31 o 
   1   0  13      549.57      543.54     16.50 o 
   3   0  13        4.12        8.47      8.96 o 
   5   0  13       42.20       47.23     10.06 o 
 -14   1  13       84.34       75.41      6.28 o 
 -13   1  13       27.51       45.82      5.72 o 
 -12   1  13      331.97      327.95      8.42 o 
 -11   1  13        0.18        4.92      5.90 o 
 -10   1  13      276.25      280.24     12.46 o 
  -9   1  13      191.48      182.69     14.45 o 
  -8   1  13      479.75      459.31     33.28 o 
  -7   1  13      681.87      632.14      9.16 o 
  -6   1  13      300.33      306.99     22.95 o 
  -5   1  13        7.60       16.56      5.14 o 
  -4   1  13      459.66      482.42     15.77 o 
  -3   1  13      112.28      120.13      6.27 o 
  -2   1  13        0.08        8.09      5.73 o 
  -1   1  13      292.62      305.41      6.52 o 
   0   1  13       14.01       16.83      5.41 o 
   1   1  13        7.17       12.56      5.42 o 
   2   1  13       54.94       60.46      7.26 o 
   3   1  13      108.67      127.51      5.89 o 
   4   1  13       19.51       29.24      5.21 o 
   5   1  13        0.00       -4.40      7.95 o 
 -14   2  13       28.39       33.95      7.86 o 
 -13   2  13      196.70      203.61     12.53 o 
 -12   2  13      148.90      139.51      6.08 o 
 -11   2  13      190.96      195.81      7.22 o 
 -10   2  13      361.19      358.64      6.59 o 
  -9   2  13      511.86      485.62      6.96 o 
  -8   2  13       12.33       23.61     11.47 o 
  -7   2  13      106.64       95.37      5.90 o 
  -6   2  13       99.18       98.07      7.86 o 
  -5   2  13       39.91       53.33      5.26 o 
  -4   2  13       43.66       49.02      6.59 o 
  -3   2  13        8.29        4.80      6.71 o 
  -2   2  13      106.06       93.69      5.47 o 
  -1   2  13       24.90       34.32      7.56 o 
   0   2  13        7.94       14.96      5.70 o 
   1   2  13      138.03      136.60      8.07 o 
   2   2  13       68.85       87.02      5.87 o 
   3   2  13       67.30       74.93      5.45 o 
   4   2  13      307.02      308.39      6.63 o 
   5   2  13        1.15        8.04      8.39 o 
 -14   3  13        6.05       27.26     10.77 o 
 -13   3  13        1.48       11.68      6.87 o 
 -12   3  13       11.57       33.28      5.74 o 
 -11   3  13       10.69        8.20      5.50 o 
 -10   3  13        8.26       15.24      7.90 o 
  -9   3  13      438.27      439.23     16.03 o 
  -8   3  13        1.91        5.92      5.95 o 
  -7   3  13      216.99      203.25      6.95 o 
  -6   3  13      300.01      310.65      8.86 o 
  -5   3  13      368.65      354.91     12.39 o 
  -4   3  13      537.07      555.98      9.30 o 
  -3   3  13      289.64      295.81     14.27 o 
  -2   3  13      581.64      563.08      8.52 o 
  -1   3  13      343.86      367.07      9.05 o 
   0   3  13       54.85       58.75     11.24 o 
   1   3  13       16.05       19.87      6.41 o 
   2   3  13      174.11      205.59     11.20 o 
   3   3  13      106.74      102.63      6.85 o 
   4   3  13        0.72       -3.14      6.87 o 
   5   3  13        5.27       14.50      6.47 o 
 -13   4  13      188.37      179.71     13.96 o 
 -12   4  13       41.97       66.06      9.67 o 
 -11   4  13      124.53      132.33      7.59 o 
 -10   4  13        0.22        8.36      9.28 o 
  -9   4  13      313.84      290.61      6.03 o 
  -8   4  13       84.16       87.59      5.59 o 
  -7   4  13      148.96      142.20      5.47 o 
  -6   4  13        0.54       14.40      9.40 o 
  -5   4  13        5.27       13.18      5.78 o 
  -4   4  13        7.40       17.80      5.22 o 
  -3   4  13      464.38      448.36      6.24 o 
  -2   4  13      293.80      285.32     13.20 o 
  -1   4  13       29.26       39.31      5.48 o 
   0   4  13        3.39       -6.12      6.12 o 
   1   4  13        2.30       -1.68      9.18 o 
   2   4  13      112.31      149.89     17.74 o 
   3   4  13       23.97       10.97      7.04 o 
   4   4  13       66.20      103.47     13.10 o 
   5   4  13      198.32      199.27     15.72 o 
 -13   5  13        0.70        5.70      7.15 o 
 -12   5  13       12.20       16.47      6.91 o 
 -11   5  13      614.83      583.25     30.77 o 
 -10   5  13        0.43        3.58     11.61 o 
  -9   5  13       78.08       94.20      5.89 o 
  -8   5  13        0.51        2.31      5.54 o 
  -7   5  13       82.18       85.80      4.92 o 
  -6   5  13       69.89       79.99      8.07 o 
  -5   5  13        5.86       12.00      4.45 o 
  -4   5  13      130.81      161.65     14.49 o 
  -3   5  13       57.63       62.35      6.83 o 
  -2   5  13      454.11      444.51     19.57 o 
  -1   5  13      605.85      565.49      8.00 o 
   0   5  13        3.40        9.37      7.41 o 
   1   5  13      139.62      144.57      7.65 o 
   2   5  13      205.68      222.26      6.97 o 
   3   5  13       79.61       97.19     10.42 o 
   4   5  13       50.75       72.31      7.59 o 
 -12   6  13       81.59       96.27      7.37 o 
 -11   6  13      149.98      151.55      7.21 o 
 -10   6  13       39.05       53.39     10.81 o 
  -9   6  13        0.39       -5.27      6.38 o 
  -8   6  13       21.87       18.16      5.29 o 
  -7   6  13      119.53      111.73      6.03 o 
  -6   6  13      177.20      149.33      7.18 o 
  -5   6  13      138.00      133.04      5.33 o 
  -4   6  13      121.90      136.23      5.64 o 
  -3   6  13      162.31      161.93      5.03 o 
  -2   6  13      388.31      384.05     11.26 o 
  -1   6  13        0.77        0.24      5.72 o 
   0   6  13       17.63       20.77      8.43 o 
   1   6  13      395.60      374.71      9.78 o 
   2   6  13      159.74      170.37      8.38 o 
   3   6  13       53.91       65.17      8.20 o 
 -11   7  13       31.60       44.97      8.37 o 
 -10   7  13       10.74       14.28      6.97 o 
  -9   7  13        4.36       12.94      7.16 o 
  -8   7  13       19.09       19.71      5.43 o 
  -7   7  13        2.72       -2.11      5.30 o 
  -6   7  13       25.94       25.89      4.87 o 
  -5   7  13       10.00       13.13      6.46 o 
  -4   7  13       62.22       61.32     11.08 o 
  -3   7  13       22.35       43.46     12.82 o 
  -2   7  13        2.09       14.48      6.22 o 
  -1   7  13      226.35      212.92      8.68 o 
   0   7  13       85.21      101.19      7.00 o 
   1   7  13      197.44      210.90      6.83 o 
   2   7  13        3.16        4.82      7.53 o 
 -10   8  13      230.06      230.42      9.95 o 
  -9   8  13       31.08       28.86      8.65 o 
  -8   8  13        0.47       15.64      7.03 o 
  -7   8  13       33.00       36.78      6.12 o 
  -6   8  13      302.90      325.05      9.48 o 
  -5   8  13      126.04      146.42      9.78 o 
  -4   8  13       18.91       13.25      9.04 o 
  -3   8  13        0.37        6.01      6.05 o 
  -2   8  13      227.41      238.68     11.42 o 
  -1   8  13       84.24      102.11      6.97 o 
   0   8  13      284.87      303.27     10.08 o 
   1   8  13       81.98       80.81      6.48 o 
  -8   9  13       20.91       24.65      9.41 o 
  -7   9  13        1.88       -1.40      7.36 o 
  -6   9  13       44.90       52.81      8.62 o 
  -5   9  13      238.69      242.48      7.41 o 
  -4   9  13       17.44       17.29      7.77 o 
  -3   9  13      103.23       97.30      9.30 o 
  -2   9  13       86.30       88.66     10.75 o 
  -1   9  13      240.86      256.82      7.99 o 
 -14   0  14        0.15       29.52     22.16 o 
 -12   0  14      125.06      125.62      9.63 o 
 -10   0  14     1894.71     1913.37     16.29 o 
  -8   0  14       14.79        8.07      8.21 o 
  -6   0  14      188.97      185.53     11.75 o 
  -4   0  14       73.69       77.87      6.99 o 
  -2   0  14      572.69      614.17     19.83 o 
   0   0  14      242.72      242.29      9.31 o 
   2   0  14       79.70       92.01      9.51 o 
   4   0  14        6.85       10.71      8.07 o 
 -14   1  14       29.52       30.95      7.09 o 
 -13   1  14       21.23       15.33     12.94 o 
 -12   1  14       94.98      104.40      6.27 o 
 -11   1  14      365.05      370.06      8.23 o 
 -10   1  14      120.21      111.31      9.05 o 
  -9   1  14      105.88       97.83      7.28 o 
  -8   1  14      283.56      297.96     14.52 o 
  -7   1  14      370.66      365.06      8.14 o 
  -6   1  14       22.79       30.33     10.38 o 
  -5   1  14        0.64        4.66      9.91 o 
  -4   1  14       35.38       49.80      8.49 o 
  -3   1  14      208.97      215.51      7.69 o 
  -2   1  14      198.06      205.53     14.49 o 
  -1   1  14       39.13       48.97     13.74 o 
   0   1  14       98.04       94.83      5.91 o 
   1   1  14      105.56       97.10      5.82 o 
   2   1  14        2.24        8.43      5.34 o 
   3   1  14       41.76       51.16      7.89 o 
   4   1  14        1.64        9.91      7.17 o 
 -13   2  14       15.90        9.98      6.99 o 
 -12   2  14       60.20       61.98      7.37 o 
 -11   2  14       35.43       27.05     10.85 o 
 -10   2  14      553.80      534.69      8.51 o 
  -9   2  14        8.06       19.78      7.05 o 
  -8   2  14       14.96       23.22      6.78 o 
  -7   2  14      103.81       98.71      6.94 o 
  -6   2  14       60.64       69.97      7.11 o 
  -5   2  14        2.52       -8.89     12.48 o 
  -4   2  14       54.84       59.44      4.95 o 
  -3   2  14        4.44       15.91      5.93 o 
  -2   2  14      554.65      569.41     18.51 o 
  -1   2  14       73.53       68.71      6.22 o 
   0   2  14      360.99      381.35      6.81 o 
   1   2  14        9.56       28.77      8.87 o 
   2   2  14        0.22       17.50      6.67 o 
   3   2  14      203.81      201.30      6.70 o 
   4   2  14       64.02       86.36     13.64 o 
 -13   3  14        3.42       -1.75      5.89 o 
 -12   3  14       55.25       55.60      8.10 o 
 -11   3  14        0.43       26.87     11.31 o 
 -10   3  14      506.92      504.20      7.91 o 
  -9   3  14        2.88        8.33      6.20 o 
  -8   3  14        6.44       12.10      4.93 o 
  -7   3  14      198.05      188.54      7.16 o 
  -6   3  14       43.25       38.07      7.34 o 
  -5   3  14      117.62      119.59      7.66 o 
  -4   3  14       54.89       54.10      9.51 o 
  -3   3  14       46.24       61.32     10.98 o 
  -2   3  14       24.96       19.92      6.13 o 
  -1   3  14        4.26       11.14      5.75 o 
   0   3  14      292.77      282.81      6.90 o 
   1   3  14      204.86      233.39     10.38 o 
   2   3  14       21.38       12.97      6.80 o 
   3   3  14       78.00       80.04      9.22 o 
   4   3  14      162.74      180.86     15.15 o 
 -13   4  14       32.77       35.57      8.45 o 
 -12   4  14      306.15      271.39     14.45 o 
 -11   4  14       35.03       25.38      6.05 o 
 -10   4  14        7.38       15.28     11.18 o 
  -9   4  14       16.83       23.71      5.18 o 
  -8   4  14       11.67       28.26      6.37 o 
  -7   4  14      320.68      307.08      5.52 o 
  -6   4  14      100.09       95.65      6.63 o 
  -5   4  14       30.33       27.71      7.97 o 
  -4   4  14       80.59      109.42      8.69 o 
  -3   4  14       39.17       45.98      5.25 o 
  -2   4  14      175.51      195.58      7.55 o 
  -1   4  14      216.03      252.55      9.02 o 
   0   4  14       96.19      115.55     14.42 o 
   1   4  14      669.54      687.81     21.05 o 
   2   4  14       86.26       87.70      8.12 o 
   3   4  14      101.22       85.41      8.28 o 
 -12   5  14       78.02       78.06      7.45 o 
 -11   5  14       35.96       40.09      7.31 o 
 -10   5  14        2.15       14.26      6.56 o 
  -9   5  14        0.69        1.01      5.78 o 
  -8   5  14      483.53      438.57     10.73 o 
  -7   5  14       23.14       24.59      5.17 o 
  -6   5  14       99.51      108.17      9.51 o 
  -5   5  14       26.38       21.27      5.71 o 
  -4   5  14       33.54       50.58      6.87 o 
  -3   5  14       23.58       38.25      6.15 o 
  -2   5  14      386.83      326.10      6.34 o 
  -1   5  14        5.71        0.47      5.93 o 
   0   5  14        0.18        8.24      7.74 o 
   1   5  14       37.22       42.23      6.89 o 
   2   5  14      176.63      184.89      9.40 o 
 -11   6  14       11.45       11.45      8.35 o 
 -10   6  14      242.09      223.51      7.28 o 
  -9   6  14      326.23      298.64     10.53 o 
  -8   6  14      108.65      116.03      8.10 o 
  -7   6  14      839.56      821.06     25.14 o 
  -6   6  14      153.68      157.24      9.00 o 
  -5   6  14        0.59       22.44      6.35 o 
  -4   6  14       52.99       56.26     10.98 o 
  -3   6  14       31.39       34.31      5.40 o 
  -2   6  14      101.67      111.24      6.85 o 
  -1   6  14       14.60       19.75      6.89 o 
   0   6  14        0.03       22.73      6.97 o 
   1   6  14       35.60       37.67      5.94 o 
   2   6  14       14.94       36.50     11.37 o 
 -10   7  14       51.60       48.93      6.50 o 
  -9   7  14        0.42       24.63      5.83 o 
  -8   7  14       95.29       90.29      6.36 o 
  -7   7  14       52.38       53.77      6.17 o 
  -6   7  14       13.59       17.77      6.12 o 
  -5   7  14        0.11        2.80      5.57 o 
  -4   7  14        2.86        5.71     11.16 o 
  -3   7  14       26.91       31.15      6.19 o 
  -2   7  14      170.98      167.74      6.48 o 
  -1   7  14      112.02      103.75      6.10 o 
   0   7  14      162.40      161.23      7.82 o 
  -8   8  14      188.83      202.07     10.10 o 
  -7   8  14       31.25       37.31      8.20 o 
  -6   8  14       69.95       74.63     11.02 o 
  -5   8  14       75.41       87.03      6.58 o 
  -4   8  14      200.20      208.86      9.83 o 
  -3   8  14       13.32       14.13      7.15 o 
  -2   8  14       22.33       16.16      6.46 o 
 -13   0  15        0.09       11.84     17.92 o 
 -11   0  15      168.21      139.93     14.02 o 
  -9   0  15       41.72       73.65     12.60 o 
  -7   0  15      117.55      125.20     13.03 o 
  -5   0  15      118.57      103.10      9.35 o 
  -3   0  15      564.78      566.80     10.27 o 
  -1   0  15      105.88      115.33     15.58 o 
   1   0  15      383.47      361.81     10.36 o 
   3   0  15       64.05       81.29     15.44 o 
 -13   1  15      190.13      176.04      7.42 o 
 -12   1  15      234.55      228.59      8.31 o 
 -11   1  15      808.68      796.87     30.95 o 
 -10   1  15      577.79      527.93     25.07 o 
  -9   1  15       24.94       49.05      8.96 o 
  -8   1  15      137.73      127.81      9.06 o 
  -7   1  15      102.56      106.68     17.70 o 
  -6   1  15        3.85       18.58     10.41 o 
  -5   1  15        8.30       11.89      7.08 o 
  -4   1  15       32.20       47.46      5.63 o 
  -3   1  15        0.22       -8.71     11.13 o 
  -2   1  15        9.77        2.37      6.08 o 
  -1   1  15        6.08        1.32      5.81 o 
   0   1  15       23.40       43.89      6.57 o 
   1   1  15      111.28      119.28      8.00 o 
   2   1  15      141.82      139.70      8.10 o 
 -12   2  15       93.41      102.50      9.05 o 
 -11   2  15       16.14       15.19     10.12 o 
 -10   2  15        7.20        3.42      7.62 o 
  -9   2  15        9.41       16.83     13.74 o 
  -8   2  15        2.46        0.86      9.77 o 
  -7   2  15        2.30        9.66      5.70 o 
  -6   2  15      274.01      288.46      7.14 o 
  -5   2  15      122.67      135.71     10.04 o 
  -4   2  15       78.90      117.28     14.99 o 
  -3   2  15       20.00       27.53      6.30 o 
  -2   2  15      328.90      325.80      7.05 o 
  -1   2  15      444.83      427.59     12.99 o 
   0   2  15      134.43      134.22      9.19 o 
   1   2  15      104.59      101.03     10.56 o 
   2   2  15       82.10       98.11      7.24 o 
 -12   3  15       18.18       18.00     13.99 o 
 -11   3  15        0.73       24.30      7.98 o 
 -10   3  15       85.79       85.11      8.38 o 
  -9   3  15       64.10       70.94      5.99 o 
  -8   3  15      727.93      717.27     14.16 o 
  -7   3  15        9.64       23.61     11.04 o 
  -6   3  15      159.72      169.80     11.68 o 
  -5   3  15       58.54       56.23      8.58 o 
  -4   3  15       34.22       33.37      6.42 o 
  -3   3  15        2.91        6.72      5.80 o 
  -2   3  15       21.21       25.44      6.50 o 
  -1   3  15       23.98       29.28      6.53 o 
   0   3  15      104.94      126.01      6.27 o 
   1   3  15       48.47       57.98      8.07 o 
   2   3  15      143.77      142.31     12.16 o 
 -12   4  15        0.00       -2.32      8.45 o 
 -11   4  15      133.68      126.24      6.08 o 
 -10   4  15        7.60       13.08     10.09 o 
  -9   4  15       10.97       19.55      5.56 o 
  -8   4  15       30.78       29.36      5.35 o 
  -7   4  15       70.55       81.86      6.72 o 
  -6   4  15       25.37       45.29      7.05 o 
  -5   4  15      196.51      204.96     13.35 o 
  -4   4  15       73.30       81.59      6.39 o 
  -3   4  15       39.17       36.57      6.56 o 
  -2   4  15        0.05        7.37      5.42 o 
  -1   4  15      217.85      235.57     12.49 o 
   0   4  15      220.24      224.77      8.36 o 
   1   4  15      203.37      205.28      8.61 o 
 -11   5  15       50.91       35.29      6.64 o 
 -10   5  15       19.20       25.08      7.22 o 
  -9   5  15        1.51       12.53      9.44 o 
  -8   5  15      439.89      445.38     14.96 o 
  -7   5  15       67.79       48.54      8.59 o 
  -6   5  15      244.18      262.74      6.40 o 
  -5   5  15       37.72       49.99      6.81 o 
  -4   5  15       71.23       81.31      8.42 o 
  -3   5  15      337.28      305.02     10.37 o 
  -2   5  15        1.91       -2.74      7.93 o 
  -1   5  15        8.85        7.13     10.76 o 
   0   5  15      520.12      499.85     17.54 o 
   1   5  15       30.57       39.77     10.51 o 
 -10   6  15        5.01       20.10      7.36 o 
  -9   6  15       89.76       97.96      6.03 o 
  -8   6  15       25.71       30.56      6.32 o 
  -7   6  15       43.84       63.41      8.43 o 
  -6   6  15      148.45      157.84      5.64 o 
  -5   6  15       12.56       32.80      8.06 o 
  -4   6  15      151.71      139.47      7.10 o 
  -3   6  15      330.89      304.36      9.36 o 
  -2   6  15      408.90      392.27     13.40 o 
  -1   6  15      111.57       85.30      6.71 o 
  -8   7  15       10.41       24.65      5.89 o 
  -7   7  15       95.28       98.41      6.52 o 
  -6   7  15        9.93        3.28      8.55 o 
  -5   7  15        8.50        9.77      7.22 o 
  -4   7  15      336.34      302.88      8.87 o 
  -3   7  15       44.68       60.56      8.69 o 
 -12   0  16      111.38      104.10     11.19 o 
 -10   0  16       39.42       19.69      9.77 o 
  -8   0  16      529.78      463.68     10.91 o 
  -6   0  16      328.45      307.33     13.88 o 
  -4   0  16      387.91      395.70     14.16 o 
  -2   0  16      296.91      313.05     20.32 o 
   0   0  16        6.63       32.16     10.26 o 
 -11   1  16        0.54        3.29      8.20 o 
 -10   1  16       10.46       23.49      9.91 o 
  -9   1  16      581.38      570.45     21.81 o 
  -8   1  16       10.37        2.41     16.85 o 
  -7   1  16       98.09      103.75      7.78 o 
  -6   1  16       48.55       55.31      9.26 o 
  -5   1  16      220.33      221.57     11.70 o 
  -4   1  16        0.18        6.22      7.55 o 
  -3   1  16       16.61       51.15      6.73 o 
  -2   1  16       38.72       33.44      7.21 o 
  -1   1  16      236.22      261.80     12.57 o 
   0   1  16        0.09       -5.72      5.72 o 
   1   1  16      252.52      243.80     15.61 o 
 -11   2  16        0.30       13.35      8.94 o 
 -10   2  16       10.49        6.97      7.99 o 
  -9   2  16       25.48        8.88     14.45 o 
  -8   2  16      209.45      206.73      7.06 o 
  -7   2  16        0.00       -9.11      9.11 o 
  -6   2  16      405.11      408.77      6.60 o 
  -5   2  16       70.31       68.98     11.55 o 
  -4   2  16      669.19      697.39     15.86 o 
  -3   2  16      179.07      167.56      8.75 o 
  -2   2  16       75.67       66.03      6.16 o 
  -1   2  16      239.59      225.36     13.76 o 
   0   2  16       96.78      101.73      9.96 o 
 -11   3  16      353.80      333.57     25.78 o 
 -10   3  16        6.28       27.34      8.68 o 
  -9   3  16      254.64      244.90     10.27 o 
  -8   3  16      184.54      212.65      9.91 o 
  -7   3  16       76.64       78.19      5.64 o 
  -6   3  16        2.77        3.10      7.92 o 
  -5   3  16       39.45       51.88      7.90 o 
  -4   3  16       19.16       15.17     16.19 o 
  -3   3  16      530.99      566.74     15.71 o 
  -2   3  16        6.11       18.83      6.91 o 
  -1   3  16       31.17       53.14      6.49 o 
   0   3  16       56.47       83.08      8.58 o 
 -10   4  16       19.94       22.11      6.44 o 
  -9   4  16       31.74       47.43     14.12 o 
  -8   4  16       42.51       69.02     10.30 o 
  -7   4  16       28.67       36.52     10.61 o 
  -6   4  16      274.92      253.44      6.52 o 
  -5   4  16       20.73       39.81      6.26 o 
  -4   4  16      217.55      233.71     13.21 o 
  -3   4  16      382.97      376.03     15.22 o 
  -2   4  16      303.14      269.03      8.83 o 
  -1   4  16        6.44       10.02     10.61 o 
  -9   5  16       17.92       18.82      5.18 o 
  -8   5  16       74.56       47.23      6.09 o 
  -7   5  16      126.72      143.07      7.26 o 
  -6   5  16       93.36      109.15      9.98 o 
  -5   5  16      150.12      144.33      6.69 o 
  -4   5  16        6.60       17.72      6.42 o 
  -3   5  16      125.76      108.26      6.71 o 
  -2   5  16      735.75      671.07      8.63 o 
  -6   6  16      180.72      179.45      8.73 o 
  -5   6  16      131.21      131.57      9.73 o 
  -4   6  16        2.00        6.76     10.56 o 
  -9   0  17      112.97      125.91     10.48 o 
  -7   0  17      653.75      701.76     16.15 o 
  -5   0  17       11.21        1.56     13.74 o 
  -3   0  17      320.15      289.84      9.06 o 
  -9   1  17       10.66       25.13      7.16 o 
  -8   1  17       31.49       36.48      7.16 o 
  -7   1  17       17.68       10.89      7.96 o 
  -6   1  17       70.01       88.78     17.28 o 
  -5   1  17        5.28       15.73      6.19 o 
  -4   1  17       87.62       87.52      6.51 o 
  -3   1  17       27.33       25.51      8.68 o 
  -2   1  17      336.49      317.15     17.20 o 
  -9   2  17       65.63       59.96     10.26 o 
  -8   2  17        1.17        3.85     10.01 o 
  -7   2  17      307.85      283.23      7.86 o 
  -6   2  17       95.42       98.77      7.12 o 
  -5   2  17      203.29      200.37     12.09 o 
  -4   2  17      135.31      139.05      7.26 o 
  -3   2  17      220.69      190.82      8.61 o 
  -8   3  17       39.87       49.61     21.03 o 
  -7   3  17        2.89        4.29      8.17 o 
  -6   3  17      105.31       80.28     13.45 o 
  -5   3  17       14.71       12.38     10.60 o 
  -4   3  17        2.29       14.09      5.88 o 
  -3   3  17       22.05       32.15      6.63 o 
  -6   4  17       61.21       71.95     10.62 o 
                                                 
